# Supplementary material for: TastepepAI: An artificial intelligence platform for taste peptide de novo design
Source: PLoS Comput Biol. 2025 Oct 16;21(10):e1013602. doi: 10.1371/journal.pcbi.1013602 (PMC12543283; doi:10.1371/journal.pcbi.1013602)
Supplement: S1 Data — (XLSX) [file pcbi.1013602.s002.xlsx]

## Sheet: ensemble_results
RF	ERT	CAB	LGB	XGB	SVM	KNN	LR	ADB	Accuracy	Precision	Recall	F1	Specificity	MCC
0	0	0	0	0	0	0	0	1	0.766743	0.80613	0.702097	0.750088	0.831453	0.537979
0	0	0	0	0	0	0	0.1	0.9	0.779155	0.813124	0.723607	0.76548	0.833905	0.561078
0	0	0	0	0	0	0	0.2	0.8	0.776	0.80576	0.725772	0.763343	0.825251	0.554028
0	0	0	0	0	0	0	0.3	0.7	0.775213	0.804125	0.726205	0.762835	0.823244	0.552336
0	0	0	0	0	0	0	0.4	0.6	0.775214	0.804708	0.725419	0.762657	0.823983	0.55241
0	0	0	0	0	0	0	0.5	0.5	0.775017	0.804333	0.725413	0.762519	0.823599	0.551962
0	0	0	0	0	0	0	0.6	0.4	0.774623	0.803343	0.725808	0.762326	0.822382	0.551033
0	0	0	0	0	0	0	0.7	0.3	0.775016	0.804034	0.725776	0.762626	0.823174	0.551846
0	0	0	0	0	0	0	0.8	0.2	0.774819	0.803387	0.72618	0.762566	0.822414	0.551392
0	0	0	0	0	0	0	0.9	0.1	0.774425	0.802711	0.72618	0.76226	0.821607	0.550554
0	0	0	0	0	0	0	1	0	0.774228	0.802372	0.726195	0.762121	0.821178	0.550122
0	0	0	0	0	0	0.1	0	0.9	0.792546	0.808611	0.763647	0.785349	0.820855	0.585291
0	0	0	0	0	0	0.1	0.1	0.8	0.807917	0.846214	0.750637	0.79521	0.864009	0.619035
0	0	0	0	0	0	0.1	0.2	0.7	0.795502	0.832574	0.737773	0.782035	0.851988	0.593964
0	0	0	0	0	0	0.1	0.3	0.6	0.788608	0.822983	0.733586	0.775507	0.84257	0.579783
0	0	0	0	0	0	0.1	0.4	0.5	0.786441	0.820121	0.732112	0.773424	0.839882	0.575423
0	0	0	0	0	0	0.1	0.5	0.4	0.784471	0.817277	0.730857	0.77146	0.837116	0.571302
0	0	0	0	0	0	0.1	0.6	0.3	0.784078	0.816493	0.730772	0.771072	0.836317	0.570395
0	0	0	0	0	0	0.1	0.7	0.2	0.782699	0.813448	0.731563	0.770162	0.832774	0.567362
0	0	0	0	0	0	0.1	0.8	0.1	0.781911	0.812646	0.730764	0.769325	0.831941	0.565786
0	0	0	0	0	0	0.1	0.9	0	0.781123	0.811456	0.730366	0.768553	0.830811	0.564193
0	0	0	0	0	0	0.2	0	0.8	0.78979	0.806205	0.760088	0.782311	0.818802	0.579793
0	0	0	0	0	0	0.2	0.1	0.7	0.804171	0.837041	0.752671	0.792504	0.854978	0.610665
0	0	0	0	0	0	0.2	0.2	0.6	0.807523	0.846199	0.749534	0.794673	0.864474	0.618305
0	0	0	0	0	0	0.2	0.3	0.5	0.797671	0.835342	0.739274	0.784095	0.854848	0.598417
0	0	0	0	0	0	0.2	0.4	0.4	0.792744	0.827815	0.736997	0.779558	0.847397	0.588119
0	0	0	0	0	0	0.2	0.5	0.3	0.789	0.823854	0.733073	0.775616	0.843767	0.580588
0	0	0	0	0	0	0.2	0.6	0.2	0.789001	0.823837	0.733063	0.77562	0.8438	0.580578
0	0	0	0	0	0	0.2	0.7	0.1	0.787819	0.822358	0.732399	0.7746	0.842216	0.578229
0	0	0	0	0	0	0.2	0.8	0	0.784274	0.818079	0.729272	0.770961	0.838337	0.571072
0	0	0	0	0	0	0.3	0	0.7	0.789987	0.806539	0.760088	0.782467	0.819232	0.580219
0	0	0	0	0	0	0.3	0.1	0.6	0.80496	0.833009	0.760258	0.794817	0.848977	0.611561
0	0	0	0	0	0	0.3	0.2	0.5	0.804367	0.835304	0.75585	0.7934	0.851964	0.610735
0	0	0	0	0	0	0.3	0.3	0.4	0.805158	0.843349	0.747049	0.792032	0.86219	0.613477
0	0	0	0	0	0	0.3	0.4	0.3	0.801414	0.838543	0.744325	0.788332	0.857249	0.605774
0	0	0	0	0	0	0.3	0.5	0.2	0.795305	0.831487	0.738504	0.781988	0.850918	0.593426
0	0	0	0	0	0	0.3	0.6	0.1	0.791956	0.826395	0.737061	0.778947	0.845825	0.586494
0	0	0	0	0	0	0.3	0.7	0	0.789789	0.824147	0.734617	0.776615	0.843808	0.582068
0	0	0	0	0	0	0.4	0	0.6	0.78979	0.806466	0.759702	0.78222	0.819232	0.57985
0	0	0	0	0	0	0.4	0.1	0.5	0.795109	0.810398	0.767614	0.788321	0.822116	0.590381
0	0	0	0	0	0	0.4	0.2	0.4	0.803776	0.836933	0.75185	0.79193	0.854964	0.609983
0	0	0	0	0	0	0.4	0.3	0.3	0.803972	0.832977	0.757769	0.793458	0.8493	0.609612
0	0	0	0	0	0	0.4	0.4	0.2	0.80496	0.841753	0.748615	0.792223	0.860176	0.612799
0	0	0	0	0	0	0.4	0.5	0.1	0.800626	0.837926	0.743102	0.787392	0.856864	0.604207
0	0	0	0	0	0	0.4	0.6	0	0.797079	0.834177	0.739228	0.783512	0.853723	0.597181
0	0	0	0	0	0	0.5	0	0.5	0.78979	0.806466	0.759702	0.78222	0.819232	0.57985
0	0	0	0	0	0	0.5	0.1	0.4	0.79117	0.806375	0.763802	0.784394	0.818091	0.582521
0	0	0	0	0	0	0.5	0.2	0.3	0.802792	0.831881	0.756253	0.792149	0.848674	0.607354
0	0	0	0	0	0	0.5	0.3	0.2	0.804368	0.836892	0.753457	0.792811	0.854452	0.611015
0	0	0	0	0	0	0.5	0.4	0.1	0.803775	0.833016	0.757399	0.793232	0.849193	0.609261
0	0	0	0	0	0	0.5	0.5	0	0.804566	0.841379	0.74825	0.791844	0.859736	0.612016
0	0	0	0	0	0	0.6	0	0.4	0.78979	0.806466	0.759702	0.78222	0.819232	0.57985
0	0	0	0	0	0	0.6	0.1	0.3	0.789987	0.806818	0.759702	0.782386	0.819638	0.580265
0	0	0	0	0	0	0.6	0.2	0.2	0.802399	0.830613	0.757029	0.791966	0.847028	0.606443
0	0	0	0	0	0	0.6	0.3	0.1	0.803579	0.836504	0.751853	0.791744	0.854622	0.609574
0	0	0	0	0	0	0.6	0.4	0	0.802791	0.832654	0.755441	0.791998	0.84927	0.607429
0	0	0	0	0	0	0.7	0	0.3	0.790184	0.807175	0.759702	0.782546	0.82004	0.580687
0	0	0	0	0	0	0.7	0.1	0.2	0.789987	0.806818	0.759702	0.782386	0.819638	0.580265
0	0	0	0	0	0	0.7	0.2	0.1	0.798656	0.822091	0.759406	0.789323	0.837355	0.59843
0	0	0	0	0	0	0.7	0.3	0	0.80358	0.833584	0.755896	0.792689	0.85075	0.609164
0	0	0	0	0	0	0.8	0	0.2	0.790184	0.807175	0.759702	0.782546	0.82004	0.580687
0	0	0	0	0	0	0.8	0.1	0.1	0.790184	0.807175	0.759702	0.782546	0.82004	0.580687
0	0	0	0	0	0	0.8	0.2	0	0.794322	0.808564	0.768439	0.787897	0.819723	0.588703
0	0	0	0	0	0	0.9	0	0.1	0.790184	0.807175	0.759702	0.782546	0.82004	0.580687
0	0	0	0	0	0	0.9	0.1	0	0.790184	0.807175	0.759702	0.782546	0.82004	0.580687
0	0	0	0	0	0	1	0	0	0.790184	0.807175	0.759702	0.782546	0.82004	0.580687
0	0	0	0	0	0.1	0	0	0.9	0.79984	0.821947	0.763667	0.79158	0.835269	0.600494
0	0	0	0	0	0.1	0	0.1	0.8	0.803982	0.837245	0.753536	0.792955	0.853598	0.610411
0	0	0	0	0	0.1	0	0.2	0.7	0.79373	0.826386	0.741949	0.781595	0.844582	0.589864
0	0	0	0	0	0.1	0	0.3	0.6	0.787822	0.819673	0.735981	0.775328	0.838716	0.577885
0	0	0	0	0	0.1	0	0.4	0.5	0.784274	0.816438	0.731087	0.771229	0.836376	0.57073
0	0	0	0	0	0.1	0	0.5	0.4	0.783882	0.815861	0.731244	0.771063	0.835557	0.569986
0	0	0	0	0	0.1	0	0.6	0.3	0.781519	0.813236	0.72881	0.768524	0.833168	0.565187
0	0	0	0	0	0.1	0	0.7	0.2	0.781124	0.811674	0.729977	0.768464	0.831099	0.564157
0	0	0	0	0	0.1	0	0.8	0.1	0.780337	0.810618	0.729673	0.767801	0.829919	0.562606
0	0	0	0	0	0.1	0	0.9	0	0.779746	0.809551	0.729674	0.767323	0.828774	0.561369
0	0	0	0	0	0.1	0.1	0	0.8	0.805946	0.834214	0.761491	0.796045	0.849563	0.613475
0	0	0	0	0	0.1	0.1	0.1	0.7	0.81895	0.8566	0.764391	0.807602	0.872768	0.641029
0	0	0	0	0	0.1	0.1	0.2	0.6	0.804566	0.841716	0.748005	0.791771	0.860052	0.612174
0	0	0	0	0	0.1	0.1	0.3	0.5	0.797472	0.831921	0.743245	0.784782	0.850558	0.597513
0	0	0	0	0	0.1	0.1	0.4	0.4	0.792155	0.824521	0.740174	0.779792	0.843109	0.586602
0	0	0	0	0	0.1	0.1	0.5	0.3	0.788215	0.819957	0.736709	0.775838	0.838749	0.578657
0	0	0	0	0	0.1	0.1	0.6	0.2	0.788609	0.820975	0.736414	0.776172	0.839878	0.579529
0	0	0	0	0	0.1	0.1	0.7	0.1	0.786835	0.819649	0.733627	0.774085	0.839188	0.576053
0	0	0	0	0	0.1	0.1	0.8	0	0.785653	0.817958	0.732725	0.772847	0.837554	0.573507
0	0	0	0	0	0.1	0.2	0	0.7	0.804369	0.830634	0.762165	0.794833	0.845816	0.610008
0	0	0	0	0	0.1	0.2	0.1	0.6	0.814615	0.846578	0.766161	0.804209	0.862294	0.63135
0	0	0	0	0	0.1	0.2	0.2	0.5	0.81245	0.849037	0.757862	0.800652	0.866061	0.62774
0	0	0	0	0	0.1	0.2	0.3	0.4	0.80693	0.843561	0.751631	0.794555	0.861417	0.616994
0	0	0	0	0	0.1	0.2	0.4	0.3	0.799047	0.835525	0.742473	0.785866	0.854536	0.601108
0	0	0	0	0	0.1	0.2	0.5	0.2	0.796093	0.830204	0.742038	0.783363	0.849014	0.594689
0	0	0	0	0	0.1	0.2	0.6	0.1	0.792153	0.825745	0.738659	0.779503	0.844698	0.586837
0	0	0	0	0	0.1	0.2	0.7	0	0.790382	0.823467	0.73755	0.777906	0.842228	0.583165
0	0	0	0	0	0.1	0.3	0	0.6	0.798655	0.820411	0.761645	0.789848	0.834896	0.598007
0	0	0	0	0	0.1	0.3	0.1	0.5	0.808309	0.839157	0.759968	0.797408	0.855699	0.618561
0	0	0	0	0	0.1	0.3	0.2	0.4	0.813041	0.846372	0.76263	0.802148	0.862754	0.628492
0	0	0	0	0	0.1	0.3	0.3	0.3	0.809887	0.845701	0.75588	0.798	0.862969	0.622584
0	0	0	0	0	0.1	0.3	0.4	0.2	0.806142	0.843358	0.750119	0.793632	0.861362	0.615508
0	0	0	0	0	0.1	0.3	0.5	0.1	0.799444	0.836255	0.742355	0.786147	0.855329	0.601886
0	0	0	0	0	0.1	0.3	0.6	0	0.79767	0.833135	0.742084	0.784657	0.852193	0.598142
0	0	0	0	0	0.1	0.4	0	0.5	0.795897	0.814909	0.762807	0.787892	0.82816	0.592152
0	0	0	0	0	0.1	0.4	0.1	0.4	0.805748	0.833801	0.76088	0.795505	0.849777	0.613065
0	0	0	0	0	0.1	0.4	0.2	0.3	0.81166	0.843756	0.762535	0.800918	0.859964	0.62549
0	0	0	0	0	0.1	0.4	0.3	0.2	0.810675	0.844635	0.759006	0.79937	0.861569	0.623818
0	0	0	0	0	0.1	0.4	0.4	0.1	0.811462	0.847482	0.75738	0.799631	0.864609	0.625745
0	0	0	0	0	0.1	0.4	0.5	0	0.806536	0.843476	0.750872	0.794174	0.861337	0.616151
0	0	0	0	0	0.1	0.5	0	0.4	0.790183	0.806821	0.760036	0.782576	0.819633	0.580588
0	0	0	0	0	0.1	0.5	0.1	0.3	0.803187	0.828412	0.762112	0.793729	0.843613	0.60763
0	0	0	0	0	0.1	0.5	0.2	0.2	0.8089	0.840268	0.760075	0.798004	0.856858	0.619831
0	0	0	0	0	0.1	0.5	0.3	0.1	0.808507	0.840358	0.759422	0.797693	0.856722	0.619105
0	0	0	0	0	0.1	0.5	0.4	0	0.810279	0.844815	0.757727	0.798672	0.861962	0.623142
0	0	0	0	0	0.1	0.6	0	0.3	0.789987	0.806818	0.759702	0.782386	0.819638	0.580265
0	0	0	0	0	0.1	0.6	0.1	0.2	0.79964	0.821944	0.76202	0.790764	0.836525	0.600049
0	0	0	0	0	0.1	0.6	0.2	0.1	0.807521	0.837485	0.760526	0.797005	0.85368	0.616872
0	0	0	0	0	0.1	0.6	0.3	0	0.80713	0.840887	0.754996	0.795468	0.85835	0.616673
0	0	0	0	0	0.1	0.7	0	0.2	0.790184	0.807175	0.759702	0.782546	0.82004	0.580687
0	0	0	0	0	0.1	0.7	0.1	0.1	0.796094	0.814817	0.763724	0.788314	0.82796	0.592705
0	0	0	0	0	0.1	0.7	0.2	0	0.805551	0.832253	0.762329	0.795622	0.847782	0.612388
0	0	0	0	0	0.1	0.8	0	0.1	0.790184	0.807175	0.759702	0.782546	0.82004	0.580687
0	0	0	0	0	0.1	0.8	0.1	0	0.791957	0.80793	0.763269	0.784814	0.820077	0.584142
0	0	0	0	0	0.1	0.9	0	0	0.790184	0.807175	0.759702	0.782546	0.82004	0.580687
0	0	0	0	0	0.2	0	0	0.8	0.79787	0.818834	0.763359	0.78997	0.831643	0.596431
0	0	0	0	0	0.2	0	0.1	0.7	0.809689	0.839301	0.764456	0.800003	0.854168	0.621131
0	0	0	0	0	0.2	0	0.2	0.6	0.803193	0.835661	0.753571	0.792296	0.852091	0.608722
0	0	0	0	0	0.2	0	0.3	0.5	0.795111	0.82956	0.741141	0.782527	0.848151	0.592964
0	0	0	0	0	0.2	0	0.4	0.4	0.794126	0.826558	0.742678	0.782038	0.844676	0.590668
0	0	0	0	0	0.2	0	0.5	0.3	0.789595	0.8215	0.737932	0.777181	0.840382	0.581507
0	0	0	0	0	0.2	0	0.6	0.2	0.785851	0.81712	0.73431	0.773276	0.836373	0.573808
0	0	0	0	0	0.2	0	0.7	0.1	0.784865	0.816952	0.731866	0.771881	0.836758	0.571888
0	0	0	0	0	0.2	0	0.8	0	0.783487	0.815553	0.730313	0.77041	0.835597	0.569153
0	0	0	0	0	0.2	0.1	0	0.7	0.807126	0.834958	0.763975	0.797586	0.849688	0.616044
0	0	0	0	0	0.2	0.1	0.1	0.6	0.814615	0.847429	0.766003	0.804387	0.862377	0.631555
0	0	0	0	0	0.2	0.1	0.2	0.5	0.814026	0.848987	0.762384	0.803078	0.864715	0.630694
0	0	0	0	0	0.2	0.1	0.3	0.4	0.80319	0.839461	0.747824	0.790715	0.857763	0.609381
0	0	0	0	0	0.2	0.1	0.4	0.3	0.798852	0.833853	0.744129	0.786085	0.852516	0.600455
0	0	0	0	0	0.2	0.1	0.5	0.2	0.7957	0.829227	0.742488	0.783174	0.847761	0.593812
0	0	0	0	0	0.2	0.1	0.6	0.1	0.79176	0.824036	0.739758	0.779336	0.842666	0.58577
0	0	0	0	0	0.2	0.1	0.7	0	0.789987	0.821106	0.739439	0.777881	0.839534	0.582057
0	0	0	0	0	0.2	0.2	0	0.6	0.808506	0.835933	0.765389	0.798941	0.850778	0.618477
0	0	0	0	0	0.2	0.2	0.1	0.5	0.815601	0.84745	0.767817	0.805509	0.862583	0.633279
0	0	0	0	0	0.2	0.2	0.2	0.4	0.81836	0.855709	0.763964	0.806947	0.872064	0.639844
0	0	0	0	0	0.2	0.2	0.3	0.3	0.812253	0.848457	0.758369	0.800655	0.865216	0.627315
0	0	0	0	0	0.2	0.2	0.4	0.2	0.80437	0.841379	0.747946	0.791559	0.859619	0.61174
0	0	0	0	0	0.2	0.2	0.5	0.1	0.799246	0.833142	0.74604	0.786875	0.851393	0.601008
0	0	0	0	0	0.2	0.2	0.6	0	0.796685	0.83054	0.743378	0.784261	0.848928	0.595867
0	0	0	0	0	0.2	0.3	0	0.5	0.804762	0.83161	0.761779	0.795065	0.847072	0.610908
0	0	0	0	0	0.2	0.3	0.1	0.4	0.813826	0.843271	0.768465	0.803998	0.858304	0.629324
0	0	0	0	0	0.2	0.3	0.2	0.3	0.818557	0.85493	0.7649	0.807222	0.871385	0.639922
0	0	0	0	0	0.2	0.3	0.3	0.2	0.814422	0.850345	0.761006	0.802955	0.866879	0.631601
0	0	0	0	0	0.2	0.3	0.4	0.1	0.811267	0.847044	0.757487	0.799495	0.864165	0.62534
0	0	0	0	0	0.2	0.3	0.5	0	0.805945	0.842573	0.750322	0.793357	0.860559	0.614952
0	0	0	0	0	0.2	0.4	0	0.4	0.803581	0.829125	0.762133	0.794147	0.844223	0.608293
0	0	0	0	0	0.2	0.4	0.1	0.3	0.806932	0.83516	0.762021	0.796743	0.850895	0.615417
0	0	0	0	0	0.2	0.4	0.2	0.2	0.813236	0.843779	0.766558	0.80317	0.859155	0.628381
0	0	0	0	0	0.2	0.4	0.3	0.1	0.816785	0.851618	0.764891	0.805741	0.867797	0.636114
0	0	0	0	0	0.2	0.4	0.4	0	0.812054	0.847944	0.758283	0.800385	0.864992	0.626912
0	0	0	0	0	0.2	0.5	0	0.3	0.799641	0.822993	0.760393	0.790375	0.837991	0.600095
0	0	0	0	0	0.2	0.5	0.1	0.2	0.805553	0.83387	0.760589	0.795381	0.849826	0.612775
0	0	0	0	0	0.2	0.5	0.2	0.1	0.810674	0.841301	0.763258	0.800206	0.857349	0.62332
0	0	0	0	0	0.2	0.5	0.3	0	0.813434	0.845909	0.764205	0.802766	0.861964	0.629184
0	0	0	0	0	0.2	0.6	0	0.2	0.798851	0.820166	0.762348	0.790112	0.834511	0.598307
0	0	0	0	0	0.2	0.6	0.1	0.1	0.806144	0.833551	0.76262	0.796363	0.849096	0.613858
0	0	0	0	0	0.2	0.6	0.2	0	0.807521	0.838281	0.759206	0.796603	0.854914	0.616976
0	0	0	0	0	0.2	0.7	0	0.1	0.796882	0.817219	0.762089	0.788563	0.830956	0.594352
0	0	0	0	0	0.2	0.7	0.1	0	0.803581	0.829066	0.762149	0.794098	0.844493	0.608453
0	0	0	0	0	0.2	0.8	0	0	0.792154	0.809603	0.761289	0.784578	0.82223	0.584543
0	0	0	0	0	0.3	0	0	0.7	0.799444	0.820202	0.765281	0.791654	0.832845	0.599513
0	0	0	0	0	0.3	0	0.1	0.6	0.811464	0.838992	0.769166	0.802496	0.853002	0.624309
0	0	0	0	0	0.3	0	0.2	0.5	0.808116	0.839729	0.760206	0.797764	0.855438	0.618486
0	0	0	0	0	0.3	0	0.3	0.4	0.802996	0.835601	0.7532	0.79206	0.852108	0.608371
0	0	0	0	0	0.3	0	0.4	0.3	0.79787	0.831859	0.745224	0.785885	0.849722	0.598398
0	0	0	0	0	0.3	0	0.5	0.2	0.793535	0.828393	0.738817	0.780762	0.847353	0.589853
0	0	0	0	0	0.3	0	0.6	0.1	0.792353	0.824404	0.741109	0.780213	0.842759	0.587089
0	0	0	0	0	0.3	0	0.7	0	0.790186	0.822109	0.738835	0.777956	0.840811	0.582765
0	0	0	0	0	0.3	0.1	0	0.6	0.806932	0.833107	0.765993	0.797893	0.847194	0.615314
0	0	0	0	0	0.3	0.1	0.1	0.5	0.812642	0.843535	0.766012	0.802708	0.858619	0.627327
0	0	0	0	0	0.3	0.1	0.2	0.4	0.817574	0.851978	0.767218	0.807123	0.867151	0.637725
0	0	0	0	0	0.3	0.1	0.3	0.3	0.809102	0.844002	0.757028	0.797861	0.860434	0.620978
0	0	0	0	0	0.3	0.1	0.4	0.2	0.802401	0.836672	0.749831	0.79051	0.854011	0.607481
0	0	0	0	0	0.3	0.1	0.5	0.1	0.800231	0.835004	0.746166	0.787734	0.853351	0.603221
0	0	0	0	0	0.3	0.1	0.6	0	0.797274	0.831301	0.743705	0.784672	0.849691	0.597135
0	0	0	0	0	0.3	0.2	0	0.5	0.809296	0.837058	0.766345	0.79993	0.851684	0.620284
0	0	0	0	0	0.3	0.2	0.1	0.4	0.815007	0.847274	0.766569	0.804627	0.862547	0.63222
0	0	0	0	0	0.3	0.2	0.2	0.3	0.818555	0.852489	0.768608	0.808125	0.867615	0.63954
0	0	0	0	0	0.3	0.2	0.3	0.2	0.816391	0.852346	0.763444	0.805182	0.86836	0.635533
0	0	0	0	0	0.3	0.2	0.4	0.1	0.809493	0.845375	0.755705	0.797776	0.862516	0.621856
0	0	0	0	0	0.3	0.2	0.5	0	0.802794	0.838498	0.748229	0.790511	0.856458	0.608449
0	0	0	0	0	0.3	0.3	0	0.4	0.808506	0.835563	0.765764	0.798999	0.850432	0.618413
0	0	0	0	0	0.3	0.3	0.1	0.3	0.815206	0.84545	0.769352	0.805431	0.860227	0.632259
0	0	0	0	0	0.3	0.3	0.2	0.2	0.816389	0.84989	0.766586	0.805893	0.865264	0.635078
0	0	0	0	0	0.3	0.3	0.3	0.1	0.817966	0.854356	0.764737	0.806777	0.870468	0.638876
0	0	0	0	0	0.3	0.3	0.4	0	0.813042	0.849541	0.758675	0.801299	0.866456	0.628944
0	0	0	0	0	0.3	0.4	0	0.3	0.805944	0.831963	0.764102	0.796505	0.847075	0.613127
0	0	0	0	0	0.3	0.4	0.1	0.2	0.810871	0.839559	0.765985	0.800906	0.854797	0.62333
0	0	0	0	0	0.3	0.4	0.2	0.1	0.816193	0.847807	0.768599	0.806162	0.863101	0.634418
0	0	0	0	0	0.3	0.4	0.3	0	0.819148	0.855507	0.765767	0.807936	0.871797	0.641152
0	0	0	0	0	0.3	0.5	0	0.2	0.802398	0.829003	0.759366	0.792579	0.844704	0.606114
0	0	0	0	0	0.3	0.5	0.1	0.1	0.807522	0.83514	0.763738	0.797701	0.850569	0.616565
0	0	0	0	0	0.3	0.5	0.2	0	0.813433	0.843681	0.766842	0.803323	0.859202	0.628663
0	0	0	0	0	0.3	0.6	0	0.1	0.803186	0.828206	0.762537	0.79394	0.842989	0.607416
0	0	0	0	0	0.3	0.6	0.1	0	0.805553	0.832728	0.762085	0.795673	0.848164	0.612548
0	0	0	0	0	0.3	0.7	0	0	0.80102	0.824386	0.762037	0.791915	0.839198	0.602892
0	0	0	0	0	0.4	0	0	0.6	0.79905	0.819265	0.765719	0.791462	0.831637	0.598665
0	0	0	0	0	0.4	0	0.1	0.5	0.810477	0.836631	0.769984	0.801831	0.850253	0.622204
0	0	0	0	0	0.4	0	0.2	0.4	0.809099	0.839013	0.763232	0.799194	0.854283	0.620043
0	0	0	0	0	0.4	0	0.3	0.3	0.805556	0.836626	0.758244	0.795226	0.852189	0.613325
0	0	0	0	0	0.4	0	0.4	0.2	0.801419	0.834133	0.75117	0.790263	0.850897	0.605216
0	0	0	0	0	0.4	0	0.5	0.1	0.79925	0.834077	0.745633	0.787118	0.852166	0.601312
0	0	0	0	0	0.4	0	0.6	0	0.794718	0.829732	0.739957	0.781968	0.848526	0.59224
0	0	0	0	0	0.4	0.1	0	0.5	0.805554	0.83089	0.7657	0.796775	0.844704	0.612365
0	0	0	0	0	0.4	0.1	0.1	0.4	0.81087	0.838991	0.767595	0.801559	0.853506	0.623337
0	0	0	0	0	0.4	0.1	0.2	0.3	0.815599	0.846668	0.769202	0.805917	0.861257	0.633183
0	0	0	0	0	0.4	0.1	0.3	0.2	0.81304	0.847025	0.762365	0.802177	0.862831	0.628612
0	0	0	0	0	0.4	0.1	0.4	0.1	0.807919	0.842032	0.75661	0.796725	0.858482	0.61851
0	0	0	0	0	0.4	0.1	0.5	0	0.802598	0.836822	0.750243	0.790809	0.853979	0.60786
0	0	0	0	0	0.4	0.2	0	0.4	0.808309	0.836426	0.764662	0.798652	0.851303	0.618388
0	0	0	0	0	0.4	0.2	0.1	0.3	0.814812	0.846069	0.767882	0.804868	0.861069	0.63172
0	0	0	0	0	0.4	0.2	0.2	0.2	0.815008	0.848527	0.765065	0.804363	0.86407	0.632423
0	0	0	0	0	0.4	0.2	0.3	0.1	0.816587	0.851436	0.765528	0.805861	0.866662	0.635815
0	0	0	0	0	0.4	0.2	0.4	0	0.812254	0.846558	0.761214	0.801363	0.862354	0.62704
0	0	0	0	0	0.4	0.3	0	0.3	0.80831	0.836223	0.764659	0.798646	0.851259	0.618249
0	0	0	0	0	0.4	0.3	0.1	0.2	0.813432	0.843063	0.768212	0.803704	0.857869	0.62866
0	0	0	0	0	0.4	0.3	0.2	0.1	0.817176	0.849261	0.769402	0.80716	0.864099	0.636467
0	0	0	0	0	0.4	0.3	0.3	0	0.818359	0.853024	0.767427	0.80769	0.868404	0.639287
0	0	0	0	0	0.4	0.4	0	0.2	0.808112	0.835402	0.764972	0.798498	0.850456	0.617664
0	0	0	0	0	0.4	0.4	0.1	0.1	0.814417	0.842694	0.770819	0.805007	0.857184	0.63037
0	0	0	0	0	0.4	0.4	0.2	0	0.814814	0.846327	0.767431	0.804782	0.861387	0.631664
0	0	0	0	0	0.4	0.5	0	0.1	0.805944	0.83201	0.764151	0.796538	0.847115	0.61319
0	0	0	0	0	0.4	0.5	0.1	0	0.810674	0.839451	0.765591	0.800655	0.854851	0.622956
0	0	0	0	0	0.4	0.6	0	0	0.802988	0.830067	0.759398	0.793089	0.845971	0.607402
0	0	0	0	0	0.5	0	0	0.5	0.799247	0.819561	0.765719	0.791605	0.832114	0.599102
0	0	0	0	0	0.5	0	0.1	0.4	0.80831	0.834252	0.768075	0.799691	0.8478	0.617849
0	0	0	0	0	0.5	0	0.2	0.3	0.811857	0.841069	0.767141	0.80234	0.85584	0.625335
0	0	0	0	0	0.5	0	0.3	0.2	0.809101	0.839395	0.762885	0.799123	0.854625	0.620156
0	0	0	0	0	0.5	0	0.4	0.1	0.805949	0.837136	0.75812	0.795401	0.853067	0.614093
0	0	0	0	0	0.5	0	0.5	0	0.801025	0.833664	0.750731	0.789802	0.850519	0.604409
0	0	0	0	0	0.5	0.1	0	0.4	0.80516	0.83095	0.76451	0.796177	0.845147	0.61164
0	0	0	0	0	0.5	0.1	0.1	0.3	0.811264	0.838838	0.768674	0.802096	0.853031	0.623953
0	0	0	0	0	0.5	0.1	0.2	0.2	0.81481	0.845064	0.769193	0.805266	0.859756	0.631428
0	0	0	0	0	0.5	0.1	0.3	0.1	0.814024	0.844868	0.767453	0.804084	0.859674	0.629986
0	0	0	0	0	0.5	0.1	0.4	0	0.81186	0.844606	0.762843	0.801391	0.860065	0.626053
0	0	0	0	0	0.5	0.2	0	0.3	0.808902	0.8361	0.766733	0.799683	0.850399	0.619376
0	0	0	0	0	0.5	0.2	0.1	0.2	0.813035	0.84327	0.767093	0.803165	0.858257	0.627989
0	0	0	0	0	0.5	0.2	0.2	0.1	0.813036	0.843635	0.766698	0.803118	0.858521	0.627987
0	0	0	0	0	0.5	0.2	0.3	0	0.817178	0.850381	0.768434	0.80705	0.865205	0.6368
0	0	0	0	0	0.5	0.3	0	0.2	0.809492	0.837664	0.765889	0.799927	0.85259	0.620784
0	0	0	0	0	0.5	0.3	0.1	0.1	0.814613	0.844143	0.769755	0.804965	0.858686	0.631078
0	0	0	0	0	0.5	0.3	0.2	0	0.815401	0.847751	0.767087	0.805171	0.862921	0.633026
0	0	0	0	0	0.5	0.4	0	0.1	0.807719	0.835655	0.763859	0.79795	0.850884	0.617078
0	0	0	0	0	0.5	0.4	0.1	0	0.811462	0.840252	0.766984	0.801783	0.855258	0.624629
0	0	0	0	0	0.5	0.5	0	0	0.808506	0.836099	0.76497	0.798834	0.851292	0.618494
0	0	0	0	0	0.6	0	0	0.4	0.799247	0.819823	0.765336	0.791519	0.832516	0.599144
0	0	0	0	0	0.6	0	0.1	0.3	0.806734	0.831654	0.767644	0.798257	0.845053	0.614561
0	0	0	0	0	0.6	0	0.2	0.2	0.810084	0.837242	0.767871	0.800992	0.851435	0.621451
0	0	0	0	0	0.6	0	0.3	0.1	0.808705	0.838569	0.762846	0.798789	0.853818	0.619211
0	0	0	0	0	0.6	0	0.4	0	0.807722	0.839579	0.759378	0.797226	0.855433	0.617737
0	0	0	0	0	0.6	0.1	0	0.3	0.803978	0.828587	0.764902	0.795313	0.842346	0.609091
0	0	0	0	0	0.6	0.1	0.1	0.2	0.811858	0.838561	0.770672	0.803039	0.8522	0.625036
0	0	0	0	0	0.6	0.1	0.2	0.1	0.813234	0.84131	0.770419	0.804214	0.855403	0.627995
0	0	0	0	0	0.6	0.1	0.3	0	0.815009	0.846764	0.767671	0.805162	0.861758	0.632134
0	0	0	0	0	0.6	0.2	0	0.2	0.807325	0.834085	0.765527	0.798091	0.848296	0.6161
0	0	0	0	0	0.6	0.2	0.1	0.1	0.810671	0.839482	0.766303	0.801004	0.854296	0.623073
0	0	0	0	0	0.6	0.2	0.2	0	0.813036	0.843641	0.766796	0.803186	0.858619	0.62807
0	0	0	0	0	0.6	0.3	0	0.1	0.809294	0.836365	0.767005	0.79996	0.851012	0.620174
0	0	0	0	0	0.6	0.3	0.1	0	0.814612	0.843557	0.77066	0.805232	0.857911	0.631008
0	0	0	0	0	0.6	0.4	0	0	0.808902	0.836834	0.765501	0.799363	0.851689	0.619502
0	0	0	0	0	0.7	0	0	0.3	0.799247	0.819823	0.765336	0.791519	0.832516	0.599144
0	0	0	0	0	0.7	0	0.1	0.2	0.805552	0.829741	0.767169	0.797102	0.843031	0.612062
0	0	0	0	0	0.7	0	0.2	0.1	0.810086	0.836509	0.769162	0.801358	0.850168	0.621375
0	0	0	0	0	0.7	0	0.3	0	0.810282	0.840539	0.764007	0.800366	0.855874	0.622385
0	0	0	0	0	0.7	0.1	0	0.2	0.804372	0.829024	0.765316	0.795745	0.842812	0.609923
0	0	0	0	0	0.7	0.1	0.1	0.1	0.811463	0.83785	0.770728	0.80275	0.851456	0.62424
0	0	0	0	0	0.7	0.1	0.2	0	0.813433	0.841106	0.771089	0.804465	0.854959	0.628281
0	0	0	0	0	0.7	0.2	0	0.1	0.807327	0.832972	0.767258	0.798549	0.846743	0.616
0	0	0	0	0	0.7	0.2	0.1	0	0.81146	0.838611	0.769339	0.802298	0.852711	0.624316
0	0	0	0	0	0.7	0.3	0	0	0.80831	0.835817	0.765531	0.798905	0.85054	0.618288
0	0	0	0	0	0.8	0	0	0.2	0.799247	0.819823	0.765336	0.791519	0.832516	0.599144
0	0	0	0	0	0.8	0	0.1	0.1	0.804567	0.828786	0.765922	0.795973	0.842269	0.610096
0	0	0	0	0	0.8	0	0.2	0	0.810084	0.836194	0.7696	0.801435	0.849832	0.621392
0	0	0	0	0	0.8	0.1	0	0.1	0.803583	0.827368	0.765699	0.795194	0.840785	0.608198
0	0	0	0	0	0.8	0.1	0.1	0	0.809691	0.836075	0.768821	0.800903	0.84984	0.620709
0	0	0	0	0	0.8	0.2	0	0	0.805949	0.831395	0.766187	0.797284	0.845036	0.613171
0	0	0	0	0	0.9	0	0	0.1	0.799247	0.819823	0.765336	0.791519	0.832516	0.599144
0	0	0	0	0	0.9	0	0.1	0	0.804173	0.828096	0.765941	0.795665	0.841504	0.60929
0	0	0	0	0	0.9	0.1	0	0	0.803583	0.826817	0.766575	0.795406	0.840049	0.608206
0	0	0	0	0	1	0	0	0	0.800035	0.819001	0.768485	0.792806	0.831007	0.600578
0	0	0	0	0.1	0	0	0	0.9	0.803385	0.822145	0.773042	0.796525	0.833271	0.607521
0	0	0	0	0.1	0	0	0.1	0.8	0.814812	0.848122	0.765945	0.804684	0.863416	0.632277
0	0	0	0	0.1	0	0	0.2	0.7	0.798856	0.834095	0.745053	0.786758	0.852272	0.600779
0	0	0	0	0.1	0	0	0.3	0.6	0.790383	0.824979	0.735844	0.777621	0.844292	0.583615
0	0	0	0	0.1	0	0	0.4	0.5	0.787231	0.822013	0.731909	0.774146	0.841881	0.577307
0	0	0	0	0.1	0	0	0.5	0.4	0.786443	0.82078	0.731418	0.773337	0.840706	0.575604
0	0	0	0	0.1	0	0	0.6	0.3	0.785263	0.819775	0.72996	0.772093	0.839865	0.573293
0	0	0	0	0.1	0	0	0.7	0.2	0.783884	0.817183	0.729906	0.77091	0.837086	0.570293
0	0	0	0	0.1	0	0	0.8	0.1	0.783686	0.816499	0.73022	0.770767	0.83628	0.569775
0	0	0	0	0.1	0	0	0.9	0	0.782504	0.815185	0.729024	0.769509	0.835139	0.567415
0	0	0	0	0.1	0	0.1	0	0.8	0.814615	0.841279	0.773979	0.806071	0.855003	0.630825
0	0	0	0	0.1	0	0.1	0.1	0.7	0.821511	0.857562	0.769669	0.811073	0.872873	0.645891
0	0	0	0	0.1	0	0.1	0.2	0.6	0.814615	0.853807	0.757887	0.802685	0.870798	0.632799
0	0	0	0	0.1	0	0.1	0.3	0.5	0.802203	0.840526	0.744369	0.789175	0.859429	0.607928
0	0	0	0	0.1	0	0.1	0.4	0.4	0.79826	0.833335	0.743889	0.785739	0.851843	0.599399
0	0	0	0	0.1	0	0.1	0.5	0.3	0.792942	0.82758	0.73852	0.780227	0.846703	0.588747
0	0	0	0	0.1	0	0.1	0.6	0.2	0.790381	0.824935	0.735771	0.777568	0.844289	0.583562
0	0	0	0	0.1	0	0.1	0.7	0.1	0.78782	0.822731	0.732197	0.774609	0.842712	0.578483
0	0	0	0	0.1	0	0.1	0.8	0	0.786835	0.820817	0.732135	0.77376	0.840747	0.576296
0	0	0	0	0.1	0	0.2	0	0.7	0.80949	0.834323	0.770172	0.800869	0.848335	0.620191
0	0	0	0	0.1	0	0.2	0.1	0.6	0.817372	0.852652	0.76497	0.806286	0.869088	0.637416
0	0	0	0	0.1	0	0.2	0.2	0.5	0.817571	0.857497	0.759993	0.805599	0.874441	0.638641
0	0	0	0	0.1	0	0.2	0.3	0.4	0.812842	0.849805	0.758052	0.800997	0.867058	0.628863
0	0	0	0	0.1	0	0.2	0.4	0.3	0.80437	0.842064	0.747422	0.791592	0.860683	0.612104
0	0	0	0	0.1	0	0.2	0.5	0.2	0.800821	0.836391	0.745649	0.788131	0.855025	0.604443
0	0	0	0	0.1	0	0.2	0.6	0.1	0.796882	0.831992	0.741769	0.784031	0.851077	0.596514
0	0	0	0	0.1	0	0.2	0.7	0	0.79373	0.828084	0.739577	0.78105	0.84709	0.590191
0	0	0	0	0.1	0	0.3	0	0.6	0.805747	0.829968	0.767076	0.797203	0.843866	0.612577
0	0	0	0	0.1	0	0.3	0.1	0.5	0.810278	0.841631	0.76179	0.799582	0.858147	0.622669
0	0	0	0	0.1	0	0.3	0.2	0.4	0.816387	0.851793	0.763851	0.805282	0.86827	0.635479
0	0	0	0	0.1	0	0.3	0.3	0.3	0.815404	0.853523	0.75939	0.803461	0.870459	0.63393
0	0	0	0	0.1	0	0.3	0.4	0.2	0.812645	0.851024	0.755953	0.800366	0.868553	0.628615
0	0	0	0	0.1	0	0.3	0.5	0.1	0.806339	0.844153	0.749148	0.793486	0.862587	0.615895
0	0	0	0	0.1	0	0.3	0.6	0	0.79964	0.836572	0.742525	0.78642	0.855777	0.602366
0	0	0	0	0.1	0	0.4	0	0.5	0.80161	0.821804	0.767726	0.793766	0.834841	0.603779
0	0	0	0	0.1	0	0.4	0.1	0.4	0.807717	0.836868	0.76168	0.79736	0.853122	0.61723
0	0	0	0	0.1	0	0.4	0.2	0.3	0.810475	0.841765	0.762124	0.799812	0.858046	0.622999
0	0	0	0	0.1	0	0.4	0.3	0.2	0.813432	0.84883	0.760173	0.801876	0.865876	0.629549
0	0	0	0	0.1	0	0.4	0.4	0.1	0.813433	0.850929	0.757861	0.801437	0.868212	0.629985
0	0	0	0	0.1	0	0.4	0.5	0	0.810478	0.847627	0.755258	0.798486	0.864932	0.624075
0	0	0	0	0.1	0	0.5	0	0.4	0.793336	0.811276	0.761591	0.785468	0.824336	0.587039
0	0	0	0	0.1	0	0.5	0.1	0.3	0.805353	0.832068	0.762425	0.795589	0.847491	0.612079
0	0	0	0	0.1	0	0.5	0.2	0.2	0.807915	0.839231	0.758857	0.796886	0.85613	0.617854
0	0	0	0	0.1	0	0.5	0.3	0.1	0.81225	0.846451	0.760672	0.801137	0.863118	0.62701
0	0	0	0	0.1	0	0.5	0.4	0	0.811067	0.846221	0.757825	0.799381	0.863599	0.624868
0	0	0	0	0.1	0	0.6	0	0.3	0.78979	0.806466	0.759702	0.78222	0.819232	0.57985
0	0	0	0	0.1	0	0.6	0.1	0.2	0.802203	0.82567	0.763731	0.793372	0.839926	0.605363
0	0	0	0	0.1	0	0.6	0.2	0.1	0.807913	0.837736	0.760804	0.797282	0.85418	0.617621
0	0	0	0	0.1	0	0.6	0.3	0	0.810081	0.842955	0.759785	0.799067	0.859519	0.622414
0	0	0	0	0.1	0	0.7	0	0.2	0.789987	0.806818	0.759702	0.782386	0.819638	0.580265
0	0	0	0	0.1	0	0.7	0.1	0.1	0.798459	0.819226	0.763346	0.790158	0.832974	0.597639
0	0	0	0	0.1	0	0.7	0.2	0	0.807125	0.835831	0.761702	0.796954	0.851841	0.615893
0	0	0	0	0.1	0	0.8	0	0.1	0.790184	0.807175	0.759702	0.782546	0.82004	0.580687
0	0	0	0	0.1	0	0.8	0.1	0	0.795504	0.813208	0.764886	0.788135	0.825533	0.591428
0	0	0	0	0.1	0	0.9	0	0	0.790184	0.807175	0.759702	0.782546	0.82004	0.580687
0	0	0	0	0.1	0.1	0	0	0.8	0.806932	0.82932	0.772141	0.799438	0.841371	0.615024
0	0	0	0	0.1	0.1	0	0.1	0.7	0.817179	0.848943	0.770479	0.80763	0.863302	0.636543
0	0	0	0	0.1	0.1	0	0.2	0.6	0.810678	0.846353	0.757978	0.799461	0.86295	0.624358
0	0	0	0	0.1	0.1	0	0.3	0.5	0.800626	0.838716	0.742862	0.787589	0.857771	0.604686
0	0	0	0	0.1	0.1	0	0.4	0.4	0.796489	0.831369	0.742639	0.784206	0.849917	0.595979
0	0	0	0	0.1	0.1	0	0.5	0.3	0.793731	0.826525	0.742252	0.781846	0.844779	0.590115
0	0	0	0	0.1	0.1	0	0.6	0.2	0.79058	0.823562	0.738211	0.778341	0.842296	0.583696
0	0	0	0	0.1	0.1	0	0.7	0.1	0.788609	0.821551	0.735787	0.776128	0.840739	0.579703
0	0	0	0	0.1	0.1	0	0.8	0	0.786836	0.819378	0.734145	0.774218	0.838774	0.576097
0	0	0	0	0.1	0.1	0.1	0	0.7	0.816192	0.843371	0.774981	0.807489	0.856855	0.634003
0	0	0	0	0.1	0.1	0.1	0.1	0.6	0.82092	0.855087	0.771092	0.810745	0.870219	0.644392
0	0	0	0	0.1	0.1	0.1	0.2	0.5	0.818952	0.858809	0.762199	0.807335	0.87524	0.64157
0	0	0	0	0.1	0.1	0.1	0.3	0.4	0.814023	0.85209	0.75849	0.802231	0.868736	0.63132
0	0	0	0	0.1	0.1	0.1	0.4	0.3	0.803383	0.841561	0.745451	0.790277	0.860642	0.610183
0	0	0	0	0.1	0.1	0.1	0.5	0.2	0.79846	0.834225	0.743146	0.785775	0.853004	0.59987
0	0	0	0	0.1	0.1	0.1	0.6	0.1	0.794912	0.828836	0.741684	0.782559	0.847538	0.592565
0	0	0	0	0.1	0.1	0.1	0.7	0	0.79117	0.824632	0.738139	0.778716	0.843497	0.584974
0	0	0	0	0.1	0.1	0.2	0	0.6	0.815992	0.845917	0.770661	0.80647	0.860853	0.633834
0	0	0	0	0.1	0.1	0.2	0.1	0.5	0.820522	0.852569	0.772795	0.810574	0.86736	0.643071
0	0	0	0	0.1	0.1	0.2	0.2	0.4	0.82033	0.858209	0.765453	0.809003	0.874534	0.643771
0	0	0	0	0.1	0.1	0.2	0.3	0.3	0.816193	0.855799	0.75891	0.804194	0.872872	0.635931
0	0	0	0	0.1	0.1	0.2	0.4	0.2	0.809491	0.848649	0.751186	0.796647	0.866913	0.622409
0	0	0	0	0.1	0.1	0.2	0.5	0.1	0.803778	0.8421	0.745752	0.790618	0.861055	0.611037
0	0	0	0	0.1	0.1	0.2	0.6	0	0.79964	0.835864	0.743834	0.786825	0.854618	0.602334
0	0	0	0	0.1	0.1	0.3	0	0.5	0.810081	0.837565	0.766954	0.800632	0.852578	0.621622
0	0	0	0	0.1	0.1	0.3	0.1	0.4	0.817765	0.848199	0.771635	0.807985	0.86317	0.63739
0	0	0	0	0.1	0.1	0.3	0.2	0.3	0.820723	0.856266	0.768407	0.809766	0.872177	0.644094
0	0	0	0	0.1	0.1	0.3	0.3	0.2	0.820924	0.859707	0.765031	0.809403	0.876103	0.645122
0	0	0	0	0.1	0.1	0.3	0.4	0.1	0.814614	0.851647	0.75992	0.802897	0.868534	0.632276
0	0	0	0	0.1	0.1	0.3	0.5	0	0.808702	0.846513	0.751926	0.796032	0.864582	0.620672
0	0	0	0	0.1	0.1	0.4	0	0.4	0.808307	0.83353	0.768104	0.799386	0.847804	0.617752
0	0	0	0	0.1	0.1	0.4	0.1	0.3	0.813036	0.843048	0.767009	0.803101	0.858423	0.627947
0	0	0	0	0.1	0.1	0.4	0.2	0.2	0.81757	0.851705	0.766474	0.806712	0.867958	0.637597
0	0	0	0	0.1	0.1	0.4	0.3	0.1	0.817769	0.855027	0.762901	0.806136	0.871811	0.638521
0	0	0	0	0.1	0.1	0.4	0.4	0	0.817179	0.855271	0.76137	0.805362	0.872055	0.637456
0	0	0	0	0.1	0.1	0.5	0	0.3	0.804171	0.826599	0.767231	0.795712	0.840378	0.609131
0	0	0	0	0.1	0.1	0.5	0.1	0.2	0.809293	0.837417	0.764917	0.799417	0.853066	0.620198
0	0	0	0	0.1	0.1	0.5	0.2	0.1	0.811657	0.842169	0.764428	0.801262	0.858065	0.625218
0	0	0	0	0.1	0.1	0.5	0.3	0	0.816389	0.851664	0.76371	0.805116	0.868387	0.635482
0	0	0	0	0.1	0.1	0.6	0	0.2	0.800427	0.822212	0.764079	0.791972	0.836011	0.601571
0	0	0	0	0.1	0.1	0.6	0.1	0.1	0.806931	0.834331	0.763402	0.797168	0.849903	0.615419
0	0	0	0	0.1	0.1	0.6	0.2	0	0.807716	0.838616	0.759297	0.796828	0.855418	0.617456
0	0	0	0	0.1	0.1	0.7	0	0.1	0.797868	0.817945	0.763754	0.789786	0.831268	0.596314
0	0	0	0	0.1	0.1	0.7	0.1	0	0.803581	0.82866	0.762396	0.794008	0.844042	0.608343
0	0	0	0	0.1	0.1	0.8	0	0	0.79432	0.812809	0.762105	0.786489	0.825804	0.589047
0	0	0	0	0.1	0.2	0	0	0.7	0.806144	0.830167	0.768574	0.79795	0.843291	0.613573
0	0	0	0	0.1	0.2	0	0.1	0.6	0.814619	0.843916	0.770831	0.805551	0.857732	0.631015
0	0	0	0	0.1	0.2	0	0.2	0.5	0.814226	0.847166	0.765837	0.804252	0.862039	0.630857
0	0	0	0	0.1	0.2	0	0.3	0.4	0.807331	0.841666	0.756044	0.796342	0.858079	0.617379
0	0	0	0	0.1	0.2	0	0.4	0.3	0.800824	0.837874	0.744442	0.788134	0.856532	0.604846
0	0	0	0	0.1	0.2	0	0.5	0.2	0.797473	0.831538	0.744346	0.785273	0.84985	0.597603
0	0	0	0	0.1	0.2	0	0.6	0.1	0.794913	0.827081	0.743971	0.783041	0.845192	0.592252
0	0	0	0	0.1	0.2	0	0.7	0	0.793533	0.825825	0.742446	0.781602	0.843972	0.589566
0	0	0	0	0.1	0.2	0.1	0	0.6	0.814222	0.841309	0.772971	0.805398	0.85485	0.630078
0	0	0	0	0.1	0.2	0.1	0.1	0.5	0.816982	0.849696	0.768845	0.807049	0.864565	0.636334
0	0	0	0	0.1	0.2	0.1	0.2	0.4	0.820724	0.857778	0.767742	0.810018	0.87318	0.644559
0	0	0	0	0.1	0.2	0.1	0.3	0.3	0.814815	0.854201	0.757949	0.803011	0.871327	0.633204
0	0	0	0	0.1	0.2	0.1	0.4	0.2	0.808706	0.845069	0.754592	0.796944	0.861959	0.620401
0	0	0	0	0.1	0.2	0.1	0.5	0.1	0.803777	0.841787	0.746247	0.790839	0.86053	0.610874
0	0	0	0	0.1	0.2	0.1	0.6	0	0.798063	0.833321	0.74296	0.785226	0.852221	0.598937
0	0	0	0	0.1	0.2	0.2	0	0.5	0.814811	0.845127	0.76898	0.805114	0.859891	0.631488
0	0	0	0	0.1	0.2	0.2	0.1	0.4	0.819146	0.852194	0.770126	0.808912	0.867526	0.640621
0	0	0	0	0.1	0.2	0.2	0.2	0.3	0.822495	0.858575	0.770075	0.811722	0.874194	0.647773
0	0	0	0	0.1	0.2	0.2	0.3	0.2	0.819541	0.85882	0.763341	0.807978	0.875286	0.642643
0	0	0	0	0.1	0.2	0.2	0.4	0.1	0.815602	0.853768	0.760157	0.803993	0.870428	0.634491
0	0	0	0	0.1	0.2	0.2	0.5	0	0.808308	0.846779	0.750821	0.795533	0.864911	0.620003
0	0	0	0	0.1	0.2	0.3	0	0.4	0.811461	0.839008	0.768557	0.802113	0.85357	0.62437
0	0	0	0	0.1	0.2	0.3	0.1	0.3	0.82013	0.851618	0.773311	0.810447	0.866311	0.642308
0	0	0	0	0.1	0.2	0.3	0.2	0.2	0.819737	0.85473	0.768023	0.808888	0.870569	0.641999
0	0	0	0	0.1	0.2	0.3	0.3	0.1	0.821709	0.859575	0.766906	0.810408	0.87568	0.646453
0	0	0	0	0.1	0.2	0.3	0.4	0	0.818163	0.857287	0.761602	0.80641	0.874041	0.639689
0	0	0	0	0.1	0.2	0.4	0	0.3	0.807914	0.834516	0.765712	0.79854	0.849252	0.617083
0	0	0	0	0.1	0.2	0.4	0.1	0.2	0.81658	0.846555	0.770864	0.806852	0.861676	0.63496
0	0	0	0	0.1	0.2	0.4	0.2	0.1	0.819147	0.851794	0.770451	0.808928	0.866991	0.640465
0	0	0	0	0.1	0.2	0.4	0.3	0	0.820526	0.857733	0.765921	0.809015	0.874105	0.643929
0	0	0	0	0.1	0.2	0.5	0	0.2	0.80752	0.833503	0.766179	0.798364	0.848237	0.616281
0	0	0	0	0.1	0.2	0.5	0.1	0.1	0.813037	0.842716	0.76733	0.803144	0.858025	0.627843
0	0	0	0	0.1	0.2	0.5	0.2	0	0.8154	0.846223	0.76851	0.805336	0.861608	0.632791
0	0	0	0	0.1	0.2	0.6	0	0.1	0.806535	0.832249	0.765395	0.797329	0.847137	0.614353
0	0	0	0	0.1	0.2	0.6	0.1	0	0.809884	0.837434	0.766484	0.800237	0.852549	0.621277
0	0	0	0	0.1	0.2	0.7	0	0	0.804368	0.82904	0.764568	0.795389	0.843479	0.609841
0	0	0	0	0.1	0.3	0	0	0.6	0.805749	0.829807	0.76766	0.797369	0.84342	0.612693
0	0	0	0	0.1	0.3	0	0.1	0.5	0.812254	0.840606	0.769387	0.803297	0.854687	0.626214
0	0	0	0	0.1	0.3	0	0.2	0.4	0.812452	0.842531	0.767387	0.803072	0.856895	0.626783
0	0	0	0	0.1	0.3	0	0.3	0.3	0.810876	0.843632	0.762265	0.800615	0.858969	0.624253
0	0	0	0	0.1	0.3	0	0.4	0.2	0.805361	0.839907	0.753205	0.793977	0.856943	0.613471
0	0	0	0	0.1	0.3	0	0.5	0.1	0.800431	0.837706	0.743641	0.787604	0.856535	0.604108
0	0	0	0	0.1	0.3	0	0.6	0	0.797866	0.832424	0.743868	0.785347	0.851032	0.598486
0	0	0	0	0.1	0.3	0.1	0	0.5	0.811266	0.838835	0.769184	0.802244	0.852906	0.624279
0	0	0	0	0.1	0.3	0.1	0.1	0.4	0.816587	0.846564	0.771991	0.807364	0.860519	0.635082
0	0	0	0	0.1	0.3	0.1	0.2	0.3	0.818361	0.852861	0.768132	0.808095	0.868199	0.639422
0	0	0	0	0.1	0.3	0.1	0.3	0.2	0.816195	0.851247	0.76493	0.805578	0.866872	0.63512
0	0	0	0	0.1	0.3	0.1	0.4	0.1	0.811861	0.84821	0.758255	0.800509	0.864957	0.626729
0	0	0	0	0.1	0.3	0.1	0.5	0	0.807329	0.843984	0.752708	0.79544	0.861194	0.617732
0	0	0	0	0.1	0.3	0.2	0	0.4	0.8156	0.843325	0.773204	0.806524	0.857126	0.632717
0	0	0	0	0.1	0.3	0.2	0.1	0.3	0.817175	0.848274	0.770572	0.807341	0.863106	0.636424
0	0	0	0	0.1	0.3	0.2	0.2	0.2	0.820723	0.854957	0.770633	0.810406	0.870199	0.643993
0	0	0	0	0.1	0.3	0.2	0.3	0.1	0.820133	0.857708	0.765895	0.808931	0.873652	0.643395
0	0	0	0	0.1	0.3	0.2	0.4	0	0.81639	0.853724	0.762157	0.8051	0.870116	0.635963
0	0	0	0	0.1	0.3	0.3	0	0.3	0.812249	0.840899	0.76825	0.802803	0.855564	0.626156
0	0	0	0	0.1	0.3	0.3	0.1	0.2	0.817176	0.849322	0.768842	0.806891	0.86477	0.636524
0	0	0	0	0.1	0.3	0.3	0.2	0.1	0.821706	0.853865	0.773959	0.811762	0.868569	0.645493
0	0	0	0	0.1	0.3	0.3	0.3	0	0.820527	0.856029	0.768516	0.809728	0.871706	0.643687
0	0	0	0	0.1	0.3	0.4	0	0.2	0.811853	0.839284	0.7689	0.802435	0.854076	0.625149
0	0	0	0	0.1	0.3	0.4	0.1	0.1	0.816387	0.847515	0.769317	0.806428	0.862778	0.634732
0	0	0	0	0.1	0.3	0.4	0.2	0	0.818555	0.850359	0.770782	0.808453	0.865443	0.639139
0	0	0	0	0.1	0.3	0.5	0	0.1	0.808703	0.836694	0.764483	0.798862	0.852123	0.61889
0	0	0	0	0.1	0.3	0.5	0.1	0	0.814217	0.8436	0.768777	0.80435	0.858888	0.63011
0	0	0	0	0.1	0.3	0.6	0	0	0.806929	0.833604	0.764544	0.797482	0.848611	0.6152
0	0	0	0	0.1	0.4	0	0	0.5	0.804174	0.826976	0.767664	0.796084	0.840118	0.609293
0	0	0	0	0.1	0.4	0	0.1	0.4	0.811463	0.838736	0.769685	0.802637	0.852676	0.624383
0	0	0	0	0.1	0.4	0	0.2	0.3	0.813241	0.843437	0.76812	0.803902	0.857739	0.62836
0	0	0	0	0.1	0.4	0	0.3	0.2	0.814028	0.844712	0.768564	0.804629	0.858907	0.63013
0	0	0	0	0.1	0.4	0	0.4	0.1	0.807723	0.840053	0.759171	0.797293	0.855852	0.617948
0	0	0	0	0.1	0.4	0	0.5	0	0.804572	0.839226	0.751974	0.793004	0.856571	0.611888
0	0	0	0	0.1	0.4	0.1	0	0.4	0.809296	0.835972	0.767867	0.800239	0.850145	0.620128
0	0	0	0	0.1	0.4	0.1	0.1	0.3	0.815403	0.844046	0.772297	0.806369	0.857816	0.632527
0	0	0	0	0.1	0.4	0.1	0.2	0.2	0.816586	0.848847	0.768977	0.806767	0.863844	0.635528
0	0	0	0	0.1	0.4	0.1	0.3	0.1	0.816787	0.850111	0.768123	0.806815	0.864882	0.636051
0	0	0	0	0.1	0.4	0.1	0.4	0	0.815209	0.850566	0.763221	0.804284	0.866509	0.633194
0	0	0	0	0.1	0.4	0.2	0	0.3	0.814223	0.843557	0.769759	0.804714	0.857912	0.630282
0	0	0	0	0.1	0.4	0.2	0.1	0.2	0.816386	0.847137	0.770192	0.806617	0.861841	0.634765
0	0	0	0	0.1	0.4	0.2	0.2	0.1	0.820132	0.852932	0.771838	0.810181	0.867669	0.642496
0	0	0	0	0.1	0.4	0.2	0.3	0	0.818753	0.853096	0.768244	0.808204	0.868506	0.640055
0	0	0	0	0.1	0.4	0.3	0	0.2	0.814219	0.842522	0.770916	0.804946	0.856694	0.630025
0	0	0	0	0.1	0.4	0.3	0.1	0.1	0.817175	0.848795	0.769671	0.807113	0.863859	0.636403
0	0	0	0	0.1	0.4	0.3	0.2	0	0.819341	0.851543	0.771223	0.80921	0.866608	0.640783
0	0	0	0	0.1	0.4	0.4	0	0.1	0.811461	0.839089	0.76862	0.802166	0.853605	0.62445
0	0	0	0	0.1	0.4	0.4	0.1	0	0.81619	0.845681	0.771236	0.806602	0.860452	0.634141
0	0	0	0	0.1	0.4	0.5	0	0	0.809884	0.837167	0.766939	0.800399	0.85206	0.621185
0	0	0	0	0.1	0.5	0	0	0.4	0.804568	0.827157	0.768444	0.796592	0.840087	0.610032
0	0	0	0	0.1	0.5	0	0.1	0.3	0.808901	0.834647	0.768916	0.800321	0.848378	0.619107
0	0	0	0	0.1	0.5	0	0.2	0.2	0.812056	0.841136	0.768168	0.802909	0.855383	0.625828
0	0	0	0	0.1	0.5	0	0.3	0.1	0.813043	0.843773	0.767334	0.80356	0.858093	0.628104
0	0	0	0	0.1	0.5	0	0.4	0	0.811861	0.842867	0.765782	0.802188	0.857355	0.625931
0	0	0	0	0.1	0.5	0.1	0	0.3	0.808312	0.83358	0.768711	0.799629	0.847346	0.617945
0	0	0	0	0.1	0.5	0.1	0.1	0.2	0.81363	0.841295	0.771465	0.804704	0.855089	0.628787
0	0	0	0	0.1	0.5	0.1	0.2	0.1	0.816389	0.846868	0.770835	0.806936	0.8614	0.634728
0	0	0	0	0.1	0.5	0.1	0.3	0	0.815601	0.847169	0.768975	0.806034	0.861601	0.633306
0	0	0	0	0.1	0.5	0.2	0	0.2	0.811857	0.839843	0.769126	0.802643	0.853995	0.62548
0	0	0	0	0.1	0.5	0.2	0.1	0.1	0.815204	0.845366	0.769806	0.805554	0.859869	0.632383
0	0	0	0	0.1	0.5	0.2	0.2	0	0.817373	0.848987	0.770232	0.807512	0.863704	0.636791
0	0	0	0	0.1	0.5	0.3	0	0.1	0.813235	0.842164	0.768867	0.803626	0.856709	0.628164
0	0	0	0	0.1	0.5	0.3	0.1	0	0.817174	0.849443	0.768923	0.806993	0.864594	0.636494
0	0	0	0	0.1	0.5	0.4	0	0	0.813234	0.841012	0.770574	0.804056	0.855228	0.628075
0	0	0	0	0.1	0.6	0	0	0.3	0.804372	0.826466	0.768793	0.796455	0.839307	0.609566
0	0	0	0	0.1	0.6	0	0.1	0.2	0.807917	0.83249	0.769241	0.799513	0.845993	0.616938
0	0	0	0	0.1	0.6	0	0.2	0.1	0.812646	0.839804	0.771238	0.803974	0.853422	0.6267
0	0	0	0	0.1	0.6	0	0.3	0	0.812847	0.84292	0.767752	0.803472	0.85735	0.627564
0	0	0	0	0.1	0.6	0.1	0	0.2	0.80713	0.831461	0.768776	0.798714	0.844806	0.615378
0	0	0	0	0.1	0.6	0.1	0.1	0.1	0.811462	0.838751	0.769486	0.802457	0.852681	0.624387
0	0	0	0	0.1	0.6	0.1	0.2	0	0.814223	0.842964	0.770778	0.805155	0.856954	0.630042
0	0	0	0	0.1	0.6	0.2	0	0.1	0.810084	0.837116	0.768308	0.80097	0.851231	0.621762
0	0	0	0	0.1	0.6	0.2	0.1	0	0.81422	0.842934	0.770678	0.804954	0.857138	0.630226
0	0	0	0	0.1	0.6	0.3	0	0	0.811659	0.839839	0.768097	0.80212	0.854435	0.624977
0	0	0	0	0.1	0.7	0	0	0.2	0.803387	0.824544	0.769233	0.795791	0.836847	0.607479
0	0	0	0	0.1	0.7	0	0.1	0.1	0.808114	0.832251	0.769954	0.799805	0.845555	0.617205
0	0	0	0	0.1	0.7	0	0.2	0	0.812645	0.839447	0.771659	0.804031	0.853079	0.626687
0	0	0	0	0.1	0.7	0.1	0	0.1	0.805751	0.829233	0.768293	0.797433	0.842422	0.612463
0	0	0	0	0.1	0.7	0.1	0.1	0	0.810872	0.836851	0.770724	0.802242	0.850309	0.623068
0	0	0	0	0.1	0.7	0.2	0	0	0.808508	0.835673	0.766292	0.799222	0.850018	0.618582
0	0	0	0	0.1	0.8	0	0	0.1	0.802993	0.824372	0.768452	0.795295	0.836859	0.606722
0	0	0	0	0.1	0.8	0	0.1	0	0.806735	0.82953	0.770331	0.798737	0.842367	0.614273
0	0	0	0	0.1	0.8	0.1	0	0	0.804962	0.828277	0.76747	0.796569	0.841684	0.610844
0	0	0	0	0.1	0.9	0	0	0	0.803584	0.82488	0.769232	0.795937	0.837283	0.607917
0	0	0	0	0.2	0	0	0	0.8	0.80299	0.820414	0.77421	0.796415	0.831311	0.606501
0	0	0	0	0.2	0	0	0.1	0.7	0.817569	0.843198	0.778936	0.809445	0.855585	0.636623
0	0	0	0	0.2	0	0	0.2	0.6	0.814024	0.845602	0.767013	0.804191	0.860721	0.630353
0	0	0	0	0.2	0	0	0.3	0.5	0.803584	0.839287	0.749715	0.791745	0.857049	0.610202
0	0	0	0	0.2	0	0	0.4	0.4	0.798461	0.833829	0.744237	0.786196	0.852402	0.600058
0	0	0	0	0.2	0	0	0.5	0.3	0.794125	0.828734	0.740323	0.781745	0.847574	0.591255
0	0	0	0	0.2	0	0	0.6	0.2	0.79058	0.82595	0.735128	0.777652	0.845507	0.584194
0	0	0	0	0.2	0	0	0.7	0.1	0.788019	0.822877	0.732647	0.774974	0.842681	0.578838
0	0	0	0	0.2	0	0	0.8	0	0.786835	0.821181	0.731802	0.773749	0.841156	0.57639
0	0	0	0	0.2	0	0.1	0	0.7	0.81146	0.831825	0.778833	0.804252	0.843681	0.623726
0	0	0	0	0.2	0	0.1	0.1	0.6	0.819147	0.849309	0.77465	0.810051	0.863016	0.640241
0	0	0	0	0.2	0	0.1	0.2	0.5	0.822892	0.859248	0.771178	0.812574	0.874018	0.648738
0	0	0	0	0.2	0	0.1	0.3	0.4	0.817177	0.855244	0.762764	0.80603	0.871183	0.63779
0	0	0	0	0.2	0	0.1	0.4	0.3	0.808312	0.848806	0.749347	0.795606	0.866938	0.620643
0	0	0	0	0.2	0	0.1	0.5	0.2	0.802793	0.841007	0.745258	0.789936	0.859931	0.609143
0	0	0	0	0.2	0	0.1	0.6	0.1	0.797867	0.83388	0.74246	0.785232	0.85269	0.598833
0	0	0	0	0.2	0	0.1	0.7	0	0.79432	0.828396	0.740859	0.781913	0.847169	0.59141
0	0	0	0	0.2	0	0.2	0	0.6	0.814418	0.840934	0.773982	0.805891	0.854643	0.630454
0	0	0	0	0.2	0	0.2	0.1	0.5	0.820721	0.850629	0.776238	0.811645	0.864723	0.643279
0	0	0	0	0.2	0	0.2	0.2	0.4	0.820132	0.856151	0.768056	0.809534	0.871759	0.643166
0	0	0	0	0.2	0	0.2	0.3	0.3	0.820526	0.860361	0.763658	0.808901	0.876863	0.644615
0	0	0	0	0.2	0	0.2	0.4	0.2	0.813431	0.851422	0.757829	0.801607	0.868543	0.630246
0	0	0	0	0.2	0	0.2	0.5	0.1	0.807325	0.846875	0.748635	0.79441	0.86546	0.618345
0	0	0	0	0.2	0	0.2	0.6	0	0.802596	0.839994	0.745954	0.789879	0.858677	0.608522
0	0	0	0	0.2	0	0.3	0	0.5	0.810673	0.834927	0.772183	0.802228	0.848817	0.622541
0	0	0	0	0.2	0	0.3	0.1	0.4	0.819537	0.850799	0.77304	0.809983	0.865423	0.641051
0	0	0	0	0.2	0	0.3	0.2	0.3	0.818947	0.853642	0.76785	0.808348	0.869464	0.640476
0	0	0	0	0.2	0	0.3	0.3	0.2	0.821117	0.85952	0.76598	0.809894	0.875812	0.645518
0	0	0	0	0.2	0	0.3	0.4	0.1	0.815995	0.853687	0.760709	0.804249	0.870512	0.635145
0	0	0	0	0.2	0	0.3	0.5	0	0.812054	0.84862	0.757699	0.800285	0.865944	0.627269
0	0	0	0	0.2	0	0.4	0	0.4	0.808898	0.833558	0.769805	0.800311	0.847501	0.618986
0	0	0	0	0.2	0	0.4	0.1	0.3	0.81599	0.845829	0.770619	0.806405	0.860827	0.633797
0	0	0	0	0.2	0	0.4	0.2	0.2	0.815992	0.849448	0.765891	0.805354	0.865593	0.63446
0	0	0	0	0.2	0	0.4	0.3	0.1	0.816977	0.852596	0.76419	0.805803	0.868999	0.636657
0	0	0	0	0.2	0	0.4	0.4	0	0.817571	0.85717	0.760397	0.805653	0.874069	0.638622
0	0	0	0	0.2	0	0.5	0	0.3	0.806536	0.829642	0.769443	0.798332	0.843128	0.614033
0	0	0	0	0.2	0	0.5	0.1	0.2	0.809687	0.838025	0.765555	0.800018	0.853477	0.621163
0	0	0	0	0.2	0	0.5	0.2	0.1	0.81402	0.84621	0.764965	0.803404	0.862495	0.630275
0	0	0	0	0.2	0	0.5	0.3	0	0.814613	0.848948	0.763069	0.803581	0.865619	0.631809
0	0	0	0	0.2	0	0.6	0	0.2	0.805355	0.82847	0.768271	0.797137	0.841835	0.611651
0	0	0	0	0.2	0	0.6	0.1	0.1	0.806536	0.834799	0.761991	0.796568	0.850957	0.615001
0	0	0	0	0.2	0	0.6	0.2	0	0.809491	0.840389	0.761399	0.798803	0.857128	0.621106
0	0	0	0	0.2	0	0.7	0	0.1	0.802201	0.822961	0.767721	0.794268	0.835996	0.605049
0	0	0	0	0.2	0	0.7	0.1	0	0.807324	0.834764	0.763772	0.797534	0.85044	0.6163
0	0	0	0	0.2	0	0.8	0	0	0.798064	0.817196	0.765261	0.79026	0.830186	0.596599
0	0	0	0	0.2	0.1	0	0	0.7	0.806143	0.826526	0.773427	0.79884	0.838332	0.613118
0	0	0	0	0.2	0.1	0	0.1	0.6	0.818951	0.846357	0.778344	0.810675	0.859082	0.639573
0	0	0	0	0.2	0.1	0	0.2	0.5	0.815604	0.849081	0.76663	0.805594	0.864054	0.633665
0	0	0	0	0.2	0.1	0	0.3	0.4	0.81245	0.848213	0.760077	0.801462	0.864643	0.628016
0	0	0	0	0.2	0.1	0	0.4	0.3	0.80437	0.842493	0.747287	0.791812	0.860942	0.612136
0	0	0	0	0.2	0.1	0	0.5	0.2	0.797869	0.834734	0.741427	0.784979	0.85392	0.599122
0	0	0	0	0.2	0.1	0	0.6	0.1	0.795307	0.829728	0.741861	0.782988	0.848401	0.593627
0	0	0	0	0.2	0.1	0	0.7	0	0.793732	0.827488	0.741066	0.781542	0.84606	0.590391
0	0	0	0	0.2	0.1	0.1	0	0.6	0.812251	0.835246	0.776622	0.804592	0.847355	0.625646
0	0	0	0	0.2	0.1	0.1	0.1	0.5	0.820722	0.850205	0.777088	0.811836	0.863898	0.643309
0	0	0	0	0.2	0.1	0.1	0.2	0.4	0.821513	0.85587	0.77195	0.811564	0.870414	0.645562
0	0	0	0	0.2	0.1	0.1	0.3	0.3	0.81974	0.857762	0.765436	0.808778	0.873682	0.642777
0	0	0	0	0.2	0.1	0.1	0.4	0.2	0.812057	0.850637	0.755938	0.800187	0.867666	0.627611
0	0	0	0	0.2	0.1	0.1	0.5	0.1	0.805552	0.844724	0.747278	0.792733	0.86343	0.614793
0	0	0	0	0.2	0.1	0.1	0.6	0	0.801809	0.84039	0.743726	0.788776	0.859463	0.607258
0	0	0	0	0.2	0.1	0.2	0	0.5	0.817178	0.845792	0.774344	0.808342	0.859617	0.636134
0	0	0	0	0.2	0.1	0.2	0.1	0.4	0.821311	0.851934	0.775715	0.811878	0.86635	0.644594
0	0	0	0	0.2	0.1	0.2	0.2	0.3	0.82348	0.858355	0.772917	0.813222	0.873384	0.649553
0	0	0	0	0.2	0.1	0.2	0.3	0.2	0.822104	0.860524	0.767138	0.810906	0.876539	0.647538
0	0	0	0	0.2	0.1	0.2	0.4	0.1	0.818753	0.858321	0.762193	0.807147	0.874875	0.641099
0	0	0	0	0.2	0.1	0.2	0.5	0	0.811462	0.850579	0.754217	0.799156	0.868037	0.626485
0	0	0	0	0.2	0.1	0.3	0	0.4	0.814615	0.844018	0.769822	0.805144	0.85883	0.630966
0	0	0	0	0.2	0.1	0.3	0.1	0.3	0.819538	0.851628	0.771635	0.809549	0.866638	0.641119
0	0	0	0	0.2	0.1	0.3	0.2	0.2	0.820522	0.853159	0.772061	0.810418	0.868263	0.643259
0	0	0	0	0.2	0.1	0.3	0.3	0.1	0.820723	0.857773	0.767108	0.809691	0.873785	0.644506
0	0	0	0	0.2	0.1	0.3	0.4	0	0.82171	0.861062	0.765683	0.810311	0.877348	0.646997
0	0	0	0	0.2	0.1	0.4	0	0.3	0.813234	0.840213	0.771454	0.804304	0.854635	0.627945
0	0	0	0	0.2	0.1	0.4	0.1	0.2	0.818158	0.849341	0.771413	0.808414	0.864382	0.638346
0	0	0	0	0.2	0.1	0.4	0.2	0.1	0.81875	0.851614	0.769757	0.80849	0.8671	0.639768
0	0	0	0	0.2	0.1	0.4	0.3	0	0.820329	0.85507	0.769393	0.809798	0.870532	0.643219
0	0	0	0	0.2	0.1	0.5	0	0.2	0.81008	0.835694	0.769898	0.801369	0.849911	0.621493
0	0	0	0	0.2	0.1	0.5	0.1	0.1	0.8154	0.845613	0.769417	0.80562	0.860965	0.632755
0	0	0	0	0.2	0.1	0.5	0.2	0	0.817764	0.849743	0.769832	0.807683	0.865182	0.637729
0	0	0	0	0.2	0.1	0.6	0	0.1	0.807716	0.832508	0.768174	0.798949	0.846725	0.616606
0	0	0	0	0.2	0.1	0.6	0.1	0	0.81146	0.840043	0.767051	0.801793	0.855583	0.624714
0	0	0	0	0.2	0.1	0.7	0	0	0.80417	0.827567	0.766181	0.795592	0.841533	0.609303
0	0	0	0	0.2	0.2	0	0	0.6	0.806737	0.827807	0.773749	0.799606	0.839409	0.61448
0	0	0	0	0.2	0.2	0	0.1	0.5	0.816191	0.845257	0.772974	0.807315	0.859069	0.634275
0	0	0	0	0.2	0.2	0	0.2	0.4	0.816785	0.848467	0.770017	0.807139	0.862931	0.635751
0	0	0	0	0.2	0.2	0	0.3	0.3	0.815012	0.849294	0.764602	0.804543	0.8649	0.632637
0	0	0	0	0.2	0.2	0	0.4	0.2	0.810678	0.845757	0.758747	0.799619	0.86222	0.624282
0	0	0	0	0.2	0.2	0	0.5	0.1	0.804962	0.84183	0.749579	0.792764	0.859611	0.613025
0	0	0	0	0.2	0.2	0	0.6	0	0.799246	0.835235	0.744093	0.786728	0.853917	0.601639
0	0	0	0	0.2	0.2	0.1	0	0.5	0.811266	0.837656	0.770663	0.802548	0.851178	0.623958
0	0	0	0	0.2	0.2	0.1	0.1	0.4	0.819543	0.849375	0.775663	0.81065	0.863019	0.641066
0	0	0	0	0.2	0.2	0.1	0.2	0.3	0.820725	0.854488	0.771576	0.810776	0.869427	0.643943
0	0	0	0	0.2	0.2	0.1	0.3	0.2	0.818559	0.855561	0.765317	0.807709	0.871292	0.640207
0	0	0	0	0.2	0.2	0.1	0.4	0.1	0.815011	0.85295	0.759783	0.803475	0.869764	0.633291
0	0	0	0	0.2	0.2	0.1	0.5	0	0.811072	0.849266	0.75514	0.79919	0.866407	0.625485
0	0	0	0	0.2	0.2	0.2	0	0.4	0.81501	0.841742	0.774208	0.806368	0.855307	0.631551
0	0	0	0	0.2	0.2	0.2	0.1	0.3	0.819145	0.849552	0.773816	0.809745	0.864024	0.64031
0	0	0	0	0.2	0.2	0.2	0.2	0.2	0.821314	0.855835	0.77112	0.811101	0.871017	0.645247
0	0	0	0	0.2	0.2	0.2	0.3	0.1	0.819935	0.857541	0.765532	0.808722	0.873807	0.643028
0	0	0	0	0.2	0.2	0.2	0.4	0	0.818559	0.857339	0.762909	0.807145	0.873682	0.640512
0	0	0	0	0.2	0.2	0.3	0	0.3	0.816191	0.845028	0.772568	0.807012	0.859205	0.634112
0	0	0	0	0.2	0.2	0.3	0.1	0.2	0.819537	0.852303	0.7709	0.809401	0.867507	0.641335
0	0	0	0	0.2	0.2	0.3	0.2	0.1	0.821311	0.853173	0.774126	0.811562	0.867952	0.644788
0	0	0	0	0.2	0.2	0.3	0.3	0	0.822298	0.858139	0.770178	0.81161	0.873752	0.647351
0	0	0	0	0.2	0.2	0.4	0	0.2	0.815007	0.843722	0.770974	0.805644	0.858505	0.631661
0	0	0	0	0.2	0.2	0.4	0.1	0.1	0.819932	0.852415	0.771699	0.8099	0.867486	0.64207
0	0	0	0	0.2	0.2	0.4	0.2	0	0.820325	0.852963	0.771528	0.810055	0.868239	0.642775
0	0	0	0	0.2	0.2	0.5	0	0.1	0.812641	0.8416	0.767693	0.802886	0.856897	0.626894
0	0	0	0	0.2	0.2	0.5	0.1	0	0.817173	0.84772	0.770919	0.807413	0.862791	0.636222
0	0	0	0	0.2	0.2	0.6	0	0	0.81008	0.837075	0.767781	0.800847	0.851806	0.621585
0	0	0	0	0.2	0.3	0	0	0.5	0.805554	0.828456	0.769814	0.797765	0.841062	0.612412
0	0	0	0	0.2	0.3	0	0.1	0.4	0.813436	0.840578	0.77255	0.804996	0.853821	0.628386
0	0	0	0	0.2	0.3	0	0.2	0.3	0.815407	0.844987	0.7712	0.806259	0.858941	0.632602
0	0	0	0	0.2	0.3	0	0.3	0.2	0.815999	0.847504	0.769243	0.806351	0.86214	0.634072
0	0	0	0	0.2	0.3	0	0.4	0.1	0.809891	0.84224	0.761504	0.799597	0.857805	0.622202
0	0	0	0	0.2	0.3	0	0.5	0	0.808513	0.84175	0.758742	0.79786	0.857682	0.61953
0	0	0	0	0.2	0.3	0.1	0	0.4	0.810872	0.837273	0.770471	0.802237	0.850865	0.623335
0	0	0	0	0.2	0.3	0.1	0.1	0.3	0.815998	0.845551	0.772052	0.806925	0.859426	0.633916
0	0	0	0	0.2	0.3	0.1	0.2	0.2	0.817571	0.850236	0.76923	0.807557	0.865433	0.637472
0	0	0	0	0.2	0.3	0.1	0.3	0.1	0.819543	0.854811	0.768442	0.809151	0.870192	0.641864
0	0	0	0	0.2	0.3	0.1	0.4	0	0.817376	0.854849	0.763359	0.806326	0.870876	0.637899
0	0	0	0	0.2	0.3	0.2	0	0.3	0.81501	0.841458	0.774513	0.80639	0.854853	0.631451
0	0	0	0	0.2	0.3	0.2	0.1	0.2	0.81895	0.849843	0.773064	0.809415	0.864437	0.640072
0	0	0	0	0.2	0.3	0.2	0.2	0.1	0.820724	0.854305	0.771409	0.810598	0.869417	0.643838
0	0	0	0	0.2	0.3	0.2	0.3	0	0.820723	0.858251	0.766887	0.809769	0.87417	0.644678
0	0	0	0	0.2	0.3	0.3	0	0.2	0.814812	0.843347	0.771212	0.805465	0.857669	0.631295
0	0	0	0	0.2	0.3	0.3	0.1	0.1	0.819538	0.850562	0.77327	0.809853	0.865196	0.641165
0	0	0	0	0.2	0.3	0.3	0.2	0	0.819933	0.85312	0.771014	0.809825	0.868325	0.642257
0	0	0	0	0.2	0.3	0.4	0	0.1	0.814615	0.844957	0.768598	0.804873	0.859925	0.631077
0	0	0	0	0.2	0.3	0.4	0.1	0	0.819932	0.851259	0.773378	0.810338	0.865935	0.641912
0	0	0	0	0.2	0.3	0.5	0	0	0.815005	0.843989	0.770572	0.80551	0.858831	0.631701
0	0	0	0	0.2	0.4	0	0	0.4	0.806144	0.828944	0.77009	0.79822	0.841845	0.613422
0	0	0	0	0.2	0.4	0	0.1	0.3	0.811071	0.839617	0.767774	0.801979	0.853868	0.623839
0	0	0	0	0.2	0.4	0	0.2	0.2	0.815209	0.843771	0.772365	0.806324	0.857351	0.632071
0	0	0	0	0.2	0.4	0	0.3	0.1	0.814225	0.844265	0.769342	0.804945	0.858556	0.630337
0	0	0	0	0.2	0.4	0	0.4	0	0.813634	0.846262	0.765382	0.803631	0.86131	0.629588
0	0	0	0	0.2	0.4	0.1	0	0.3	0.810871	0.837142	0.770425	0.802208	0.850776	0.623186
0	0	0	0	0.2	0.4	0.1	0.1	0.2	0.815012	0.843698	0.772175	0.80611	0.857517	0.631953
0	0	0	0	0.2	0.4	0.1	0.2	0.1	0.815404	0.846413	0.769228	0.805781	0.860992	0.632902
0	0	0	0	0.2	0.4	0.1	0.3	0	0.816589	0.850193	0.767372	0.806467	0.865345	0.635722
0	0	0	0	0.2	0.4	0.2	0	0.2	0.814616	0.841738	0.773454	0.805866	0.855314	0.630926
0	0	0	0	0.2	0.4	0.2	0.1	0.1	0.817571	0.846666	0.773754	0.808358	0.860738	0.636929
0	0	0	0	0.2	0.4	0.2	0.2	0	0.818163	0.850315	0.770746	0.808398	0.865014	0.638573
0	0	0	0	0.2	0.4	0.3	0	0.1	0.815797	0.844633	0.772077	0.806512	0.858822	0.633339
0	0	0	0	0.2	0.4	0.3	0.1	0	0.818357	0.848367	0.77319	0.808804	0.862788	0.638615
0	0	0	0	0.2	0.4	0.4	0	0	0.813827	0.843038	0.769383	0.804371	0.857526	0.629381
0	0	0	0	0.2	0.5	0	0	0.3	0.805355	0.829396	0.76722	0.79694	0.842901	0.611828
0	0	0	0	0.2	0.5	0	0.1	0.2	0.811071	0.838653	0.769006	0.802211	0.852806	0.623776
0	0	0	0	0.2	0.5	0	0.2	0.1	0.81383	0.842619	0.770476	0.804828	0.856599	0.629334
0	0	0	0	0.2	0.5	0	0.3	0	0.814815	0.845324	0.769251	0.805402	0.859652	0.631473
0	0	0	0	0.2	0.5	0.1	0	0.2	0.809885	0.835949	0.769683	0.801231	0.849672	0.621284
0	0	0	0	0.2	0.5	0.1	0.1	0.1	0.815011	0.84345	0.772551	0.806172	0.857153	0.631961
0	0	0	0	0.2	0.5	0.1	0.2	0	0.816391	0.846293	0.77197	0.807246	0.860098	0.634637
0	0	0	0	0.2	0.5	0.2	0	0.1	0.813828	0.840677	0.773058	0.805135	0.854076	0.629325
0	0	0	0	0.2	0.5	0.2	0.1	0	0.816784	0.844449	0.774933	0.807965	0.857839	0.635118
0	0	0	0	0.2	0.5	0.3	0	0	0.815798	0.843761	0.773294	0.806768	0.857547	0.633201
0	0	0	0	0.2	0.6	0	0	0.2	0.803779	0.826847	0.766853	0.795575	0.840151	0.608556
0	0	0	0	0.2	0.6	0	0.1	0.1	0.810281	0.836621	0.76974	0.801645	0.850456	0.622052
0	0	0	0	0.2	0.6	0	0.2	0	0.813437	0.841261	0.771294	0.804668	0.855015	0.628406
0	0	0	0	0.2	0.6	0.1	0	0.1	0.808308	0.833548	0.768771	0.799655	0.847319	0.617945
0	0	0	0	0.2	0.6	0.1	0.1	0	0.812647	0.840512	0.770559	0.803841	0.854333	0.627009
0	0	0	0	0.2	0.6	0.2	0	0	0.812448	0.839518	0.771154	0.803631	0.853305	0.626569
0	0	0	0	0.2	0.7	0	0	0.1	0.804174	0.826704	0.768026	0.796153	0.83975	0.609258
0	0	0	0	0.2	0.7	0	0.1	0	0.809099	0.834677	0.769222	0.800482	0.848448	0.619497
0	0	0	0	0.2	0.7	0.1	0	0	0.808704	0.834225	0.768692	0.799932	0.848184	0.618763
0	0	0	0	0.2	0.8	0	0	0	0.804568	0.827459	0.768066	0.796526	0.840488	0.610081
0	0	0	0	0.3	0	0	0	0.7	0.803188	0.820809	0.774252	0.796603	0.831762	0.606986
0	0	0	0	0.3	0	0	0.1	0.6	0.815209	0.837668	0.780461	0.807794	0.849393	0.631454
0	0	0	0	0.3	0	0	0.2	0.5	0.816584	0.845202	0.773935	0.807705	0.858593	0.634985
0	0	0	0	0.3	0	0	0.3	0.4	0.813433	0.844807	0.766527	0.803553	0.859932	0.629114
0	0	0	0	0.3	0	0	0.4	0.3	0.807131	0.842847	0.754213	0.79579	0.859803	0.617392
0	0	0	0	0.3	0	0	0.5	0.2	0.802599	0.838885	0.747747	0.790478	0.857126	0.608364
0	0	0	0	0.3	0	0	0.6	0.1	0.798264	0.833451	0.74424	0.786046	0.852013	0.599618
0	0	0	0	0.3	0	0	0.7	0	0.795505	0.831554	0.739914	0.782795	0.850713	0.594212
0	0	0	0	0.3	0	0.1	0	0.6	0.808703	0.82851	0.776421	0.801477	0.840454	0.618025
0	0	0	0	0.3	0	0.1	0.1	0.5	0.816191	0.841632	0.777373	0.80804	0.854501	0.633716
0	0	0	0	0.3	0	0.1	0.2	0.4	0.821314	0.852043	0.776178	0.812123	0.865785	0.644631
0	0	0	0	0.3	0	0.1	0.3	0.3	0.823088	0.858967	0.771975	0.812864	0.873666	0.649094
0	0	0	0	0.3	0	0.1	0.4	0.2	0.815798	0.852256	0.763225	0.804982	0.868098	0.634807
0	0	0	0	0.3	0	0.1	0.5	0.1	0.808706	0.847717	0.75172	0.796485	0.865194	0.621058
0	0	0	0	0.3	0	0.1	0.6	0	0.804173	0.842791	0.746481	0.791378	0.861521	0.61202
0	0	0	0	0.3	0	0.2	0	0.5	0.81363	0.835103	0.779665	0.806261	0.847075	0.628098
0	0	0	0	0.3	0	0.2	0.1	0.4	0.817964	0.845397	0.776657	0.809423	0.858829	0.637511
0	0	0	0	0.3	0	0.2	0.2	0.3	0.823087	0.855261	0.776168	0.813628	0.86942	0.648373
0	0	0	0	0.3	0	0.2	0.3	0.2	0.822103	0.858147	0.770377	0.811691	0.873287	0.647075
0	0	0	0	0.3	0	0.2	0.4	0.1	0.821314	0.860492	0.765744	0.810084	0.876554	0.646201
0	0	0	0	0.3	0	0.2	0.5	0	0.81501	0.8529	0.760421	0.803671	0.869279	0.633493
0	0	0	0	0.3	0	0.3	0	0.4	0.814417	0.840585	0.774283	0.805902	0.854291	0.630375
0	0	0	0	0.3	0	0.3	0.1	0.3	0.81895	0.848763	0.774121	0.80962	0.863183	0.639707
0	0	0	0	0.3	0	0.3	0.2	0.2	0.822493	0.85482	0.775018	0.812841	0.869397	0.647168
0	0	0	0	0.3	0	0.3	0.3	0.1	0.819737	0.855057	0.76847	0.809265	0.87061	0.642294
0	0	0	0	0.3	0	0.3	0.4	0	0.822103	0.860895	0.766765	0.810887	0.876924	0.647575
0	0	0	0	0.3	0	0.4	0	0.3	0.813038	0.839031	0.772691	0.804347	0.853218	0.627615
0	0	0	0	0.3	0	0.4	0.1	0.2	0.818357	0.84947	0.771794	0.808697	0.864385	0.638707
0	0	0	0	0.3	0	0.4	0.2	0.1	0.818751	0.852035	0.769448	0.808559	0.867403	0.639783
0	0	0	0	0.3	0	0.4	0.3	0	0.818948	0.853698	0.767957	0.808424	0.869472	0.640544
0	0	0	0	0.3	0	0.5	0	0.2	0.811658	0.835622	0.773698	0.803355	0.849173	0.62444
0	0	0	0	0.3	0	0.5	0.1	0.1	0.816187	0.847159	0.769498	0.806398	0.86245	0.634398
0	0	0	0	0.3	0	0.5	0.2	0	0.818749	0.851391	0.770255	0.808706	0.86665	0.639712
0	0	0	0	0.3	0	0.6	0	0.1	0.809096	0.833915	0.769831	0.800466	0.847951	0.619465
0	0	0	0	0.3	0	0.6	0.1	0	0.812051	0.840974	0.767522	0.802489	0.856196	0.625879
0	0	0	0	0.3	0	0.7	0	0	0.80752	0.831112	0.769816	0.799206	0.844694	0.616056
0	0	0	0	0.3	0.1	0	0	0.6	0.805355	0.825205	0.773334	0.798103	0.836811	0.611551
0	0	0	0	0.3	0.1	0	0.1	0.5	0.816584	0.840611	0.779726	0.808847	0.852753	0.634233
0	0	0	0	0.3	0.1	0	0.2	0.4	0.819148	0.848782	0.775447	0.810218	0.862158	0.640168
0	0	0	0	0.3	0.1	0	0.3	0.3	0.815209	0.848681	0.766301	0.805183	0.863616	0.632934
0	0	0	0	0.3	0.1	0	0.4	0.2	0.812251	0.846975	0.761221	0.801526	0.863045	0.627436
0	0	0	0	0.3	0.1	0	0.5	0.1	0.806145	0.841746	0.75287	0.79451	0.859084	0.615402
0	0	0	0	0.3	0.1	0	0.6	0	0.802007	0.838975	0.746164	0.789569	0.85746	0.607335
0	0	0	0	0.3	0.1	0.1	0	0.5	0.811462	0.832827	0.777793	0.804139	0.844736	0.623886
0	0	0	0	0.3	0.1	0.1	0.1	0.4	0.815798	0.842153	0.775838	0.807426	0.855172	0.633039
0	0	0	0	0.3	0.1	0.1	0.2	0.3	0.822302	0.853743	0.776794	0.813267	0.867342	0.646771
0	0	0	0	0.3	0.1	0.1	0.3	0.2	0.82112	0.856269	0.770847	0.811042	0.870786	0.645017
0	0	0	0	0.3	0.1	0.1	0.4	0.1	0.818558	0.855604	0.765473	0.807793	0.871303	0.640307
0	0	0	0	0.3	0.1	0.1	0.5	0	0.814222	0.852211	0.759131	0.802672	0.868951	0.631882
0	0	0	0	0.3	0.1	0.2	0	0.4	0.813235	0.835908	0.77769	0.805518	0.848256	0.62752
0	0	0	0	0.3	0.1	0.2	0.1	0.3	0.819934	0.847822	0.7782	0.811356	0.8611	0.641466
0	0	0	0	0.3	0.1	0.2	0.2	0.2	0.822104	0.854151	0.775583	0.81279	0.868162	0.646462
0	0	0	0	0.3	0.1	0.2	0.3	0.1	0.824665	0.860034	0.774384	0.81479	0.874337	0.652025
0	0	0	0	0.3	0.1	0.2	0.4	0	0.820528	0.858995	0.765715	0.809438	0.874831	0.644403
0	0	0	0	0.3	0.1	0.3	0	0.3	0.816193	0.844311	0.773933	0.807445	0.85804	0.63409
0	0	0	0	0.3	0.1	0.3	0.1	0.2	0.821312	0.85048	0.777718	0.812327	0.86441	0.644404
0	0	0	0	0.3	0.1	0.3	0.2	0.1	0.822889	0.854395	0.776611	0.813527	0.868579	0.647819
0	0	0	0	0.3	0.1	0.3	0.3	0	0.822693	0.857859	0.771843	0.812403	0.872967	0.648074
0	0	0	0	0.3	0.1	0.4	0	0.2	0.816782	0.846542	0.771819	0.807375	0.86123	0.635382
0	0	0	0	0.3	0.1	0.4	0.1	0.1	0.820721	0.853036	0.773012	0.810932	0.867958	0.643684
0	0	0	0	0.3	0.1	0.4	0.2	0	0.819734	0.851322	0.772485	0.80988	0.866293	0.641484
0	0	0	0	0.3	0.1	0.5	0	0.1	0.813628	0.842093	0.769862	0.804269	0.857065	0.628997
0	0	0	0	0.3	0.1	0.5	0.1	0	0.818553	0.849867	0.771881	0.80892	0.86473	0.639156
0	0	0	0	0.3	0.1	0.6	0	0	0.810671	0.837007	0.769457	0.801746	0.851552	0.622765
0	0	0	0	0.3	0.2	0	0	0.5	0.807128	0.828032	0.774003	0.799844	0.839976	0.615268
0	0	0	0	0.3	0.2	0	0.1	0.4	0.814219	0.838657	0.776726	0.806314	0.851229	0.62966
0	0	0	0	0.3	0.2	0	0.2	0.3	0.81974	0.849838	0.775682	0.810878	0.863354	0.641474
0	0	0	0	0.3	0.2	0	0.3	0.2	0.817376	0.84992	0.769603	0.807607	0.864469	0.636989
0	0	0	0	0.3	0.2	0	0.4	0.1	0.814815	0.849384	0.764297	0.804357	0.864902	0.632392
0	0	0	0	0.3	0.2	0	0.5	0	0.812844	0.847357	0.761921	0.802094	0.863437	0.628532
0	0	0	0	0.3	0.2	0.1	0	0.4	0.810282	0.834439	0.772661	0.802149	0.847313	0.621751
0	0	0	0	0.3	0.2	0.1	0.1	0.3	0.815798	0.842354	0.775496	0.807366	0.85558	0.633056
0	0	0	0	0.3	0.2	0.1	0.2	0.2	0.821709	0.852445	0.776866	0.812765	0.866186	0.645474
0	0	0	0	0.3	0.2	0.1	0.3	0.1	0.820528	0.855326	0.770437	0.810482	0.869985	0.643676
0	0	0	0	0.3	0.2	0.1	0.4	0	0.81974	0.855669	0.768131	0.809305	0.870899	0.642423
0	0	0	0	0.3	0.2	0.2	0	0.3	0.813433	0.838382	0.774987	0.805196	0.851255	0.628161
0	0	0	0	0.3	0.2	0.2	0.1	0.2	0.819343	0.8489	0.775508	0.810358	0.862696	0.640581
0	0	0	0	0.3	0.2	0.2	0.2	0.1	0.822498	0.854489	0.776037	0.813226	0.868574	0.647233
0	0	0	0	0.3	0.2	0.2	0.3	0	0.821907	0.856797	0.771575	0.811811	0.871729	0.646458
0	0	0	0	0.3	0.2	0.3	0	0.2	0.817572	0.845972	0.77508	0.808775	0.859636	0.636937
0	0	0	0	0.3	0.2	0.3	0.1	0.1	0.821706	0.851552	0.777313	0.812577	0.865653	0.645322
0	0	0	0	0.3	0.2	0.3	0.2	0	0.820721	0.853419	0.772588	0.810851	0.868123	0.643644
0	0	0	0	0.3	0.2	0.4	0	0.1	0.816192	0.845269	0.772254	0.806976	0.859716	0.634209
0	0	0	0	0.3	0.2	0.4	0.1	0	0.819933	0.851774	0.772526	0.810095	0.86684	0.642016
0	0	0	0	0.3	0.2	0.5	0	0	0.815206	0.844455	0.770623	0.805801	0.859246	0.632116
0	0	0	0	0.3	0.3	0	0	0.4	0.806934	0.827879	0.774141	0.799852	0.839463	0.614881
0	0	0	0	0.3	0.3	0	0.1	0.3	0.813434	0.839627	0.773696	0.805165	0.852737	0.6283
0	0	0	0	0.3	0.3	0	0.2	0.2	0.817572	0.847537	0.773378	0.808619	0.861341	0.63708
0	0	0	0	0.3	0.3	0	0.3	0.1	0.817377	0.849563	0.770014	0.807671	0.86408	0.636949
0	0	0	0	0.3	0.3	0	0.4	0	0.815407	0.848441	0.766416	0.805228	0.863762	0.633102
0	0	0	0	0.3	0.3	0.1	0	0.3	0.808507	0.833669	0.769614	0.800091	0.846918	0.618448
0	0	0	0	0.3	0.3	0.1	0.1	0.2	0.816784	0.844679	0.77528	0.808291	0.857802	0.635259
0	0	0	0	0.3	0.3	0.1	0.2	0.1	0.819937	0.850272	0.775188	0.810847	0.864274	0.641867
0	0	0	0	0.3	0.3	0.1	0.3	0	0.820133	0.852448	0.772773	0.810521	0.866917	0.642471
0	0	0	0	0.3	0.3	0.2	0	0.2	0.813435	0.839945	0.773049	0.804868	0.853103	0.628327
0	0	0	0	0.3	0.3	0.2	0.1	0.1	0.817374	0.846473	0.773958	0.80839	0.860409	0.636646
0	0	0	0	0.3	0.3	0.2	0.2	0	0.819935	0.85175	0.773086	0.810302	0.866263	0.642116
0	0	0	0	0.3	0.3	0.3	0	0.1	0.815011	0.842106	0.773826	0.806332	0.855625	0.631569
0	0	0	0	0.3	0.3	0.3	0.1	0	0.819934	0.850194	0.775083	0.810702	0.864473	0.641954
0	0	0	0	0.3	0.3	0.4	0	0	0.817175	0.84564	0.774119	0.808122	0.859659	0.636051
0	0	0	0	0.3	0.4	0	0	0.3	0.805554	0.827957	0.770597	0.79794	0.840299	0.612376
0	0	0	0	0.3	0.4	0	0.1	0.2	0.81245	0.83879	0.77255	0.804133	0.851892	0.626382
0	0	0	0	0.3	0.4	0	0.2	0.1	0.815799	0.844845	0.772517	0.806891	0.858536	0.633386
0	0	0	0	0.3	0.4	0	0.3	0	0.813831	0.842899	0.770009	0.804672	0.856971	0.629363
0	0	0	0	0.3	0.4	0.1	0	0.2	0.810478	0.836043	0.771324	0.802161	0.849193	0.622405
0	0	0	0	0.3	0.4	0.1	0.1	0.1	0.815799	0.843194	0.774947	0.807364	0.85636	0.633378
0	0	0	0	0.3	0.4	0.1	0.2	0	0.817178	0.846696	0.773139	0.80805	0.86063	0.636229
0	0	0	0	0.3	0.4	0.2	0	0.1	0.811857	0.837843	0.771926	0.803307	0.851255	0.625172
0	0	0	0	0.3	0.4	0.2	0.1	0	0.816784	0.845771	0.773549	0.807825	0.859561	0.635448
0	0	0	0	0.3	0.4	0.3	0	0	0.815602	0.842616	0.77459	0.806974	0.856016	0.632724
0	0	0	0	0.3	0.5	0	0	0.2	0.804569	0.827447	0.768657	0.79671	0.840285	0.610415
0	0	0	0	0.3	0.5	0	0.1	0.1	0.809693	0.836918	0.768273	0.800995	0.850693	0.620966
0	0	0	0	0.3	0.5	0	0.2	0	0.814617	0.843557	0.771279	0.80567	0.857389	0.630962
0	0	0	0	0.3	0.5	0.1	0	0.1	0.809493	0.83412	0.771262	0.801267	0.847237	0.620256
0	0	0	0	0.3	0.5	0.1	0.1	0	0.81383	0.842109	0.771378	0.804969	0.856009	0.629533
0	0	0	0	0.3	0.5	0.2	0	0	0.812251	0.838483	0.771895	0.80358	0.852143	0.626019
0	0	0	0	0.3	0.6	0	0	0.1	0.806144	0.828931	0.770075	0.79824	0.84185	0.613372
0	0	0	0	0.3	0.6	0	0.1	0	0.809691	0.836543	0.768756	0.801066	0.850413	0.621022
0	0	0	0	0.3	0.6	0.1	0	0	0.808507	0.832901	0.770496	0.800282	0.846088	0.618292
0	0	0	0	0.3	0.7	0	0	0	0.806341	0.829771	0.76919	0.798176	0.842964	0.613745
0	0	0	0	0.4	0	0	0	0.6	0.80378	0.820983	0.775459	0.797342	0.831715	0.608096
0	0	0	0	0.4	0	0	0.1	0.5	0.812648	0.83336	0.780092	0.805588	0.844766	0.626198
0	0	0	0	0.4	0	0	0.2	0.4	0.81757	0.842183	0.780106	0.809658	0.854462	0.636462
0	0	0	0	0.4	0	0	0.3	0.3	0.817176	0.848068	0.771514	0.807702	0.862175	0.636466
0	0	0	0	0.4	0	0	0.4	0.2	0.812449	0.843911	0.765415	0.802566	0.859079	0.627135
0	0	0	0	0.4	0	0	0.5	0.1	0.808313	0.8437	0.756148	0.797167	0.860169	0.619731
0	0	0	0	0.4	0	0	0.6	0	0.804175	0.839774	0.750559	0.792429	0.85746	0.611398
0	0	0	0	0.4	0	0.1	0	0.5	0.807325	0.827668	0.774008	0.79977	0.840113	0.615361
0	0	0	0	0.4	0	0.1	0.1	0.4	0.812841	0.836432	0.776136	0.804929	0.849051	0.626846
0	0	0	0	0.4	0	0.1	0.2	0.3	0.819541	0.84753	0.777644	0.810838	0.86067	0.640689
0	0	0	0	0.4	0	0.1	0.3	0.2	0.820919	0.853322	0.773965	0.811392	0.867343	0.64425
0	0	0	0	0.4	0	0.1	0.4	0.1	0.823876	0.859071	0.773598	0.813838	0.873706	0.650562
0	0	0	0	0.4	0	0.1	0.5	0	0.814419	0.849926	0.762899	0.80377	0.865785	0.631936
0	0	0	0	0.4	0	0.2	0	0.4	0.811264	0.83147	0.778807	0.804078	0.84327	0.62329
0	0	0	0	0.4	0	0.2	0.1	0.3	0.816388	0.841268	0.7781	0.808291	0.854215	0.634029
0	0	0	0	0.4	0	0.2	0.2	0.2	0.819936	0.85043	0.77512	0.810854	0.864222	0.641871
0	0	0	0	0.4	0	0.2	0.3	0.1	0.824664	0.857435	0.777337	0.815213	0.871271	0.651591
0	0	0	0	0.4	0	0.2	0.4	0	0.82289	0.858213	0.772358	0.812788	0.872757	0.648503
0	0	0	0	0.4	0	0.3	0	0.3	0.813432	0.835824	0.77807	0.805765	0.848305	0.6278
0	0	0	0	0.4	0	0.3	0.1	0.2	0.818358	0.843416	0.780133	0.810386	0.856109	0.637978
0	0	0	0	0.4	0	0.3	0.2	0.1	0.821708	0.852938	0.775894	0.812445	0.867107	0.645537
0	0	0	0	0.4	0	0.3	0.3	0	0.823087	0.856475	0.774707	0.813414	0.870883	0.648515
0	0	0	0	0.4	0	0.4	0	0.2	0.814023	0.84067	0.773045	0.805267	0.854753	0.629659
0	0	0	0	0.4	0	0.4	0.1	0.1	0.820131	0.849721	0.775686	0.810917	0.864009	0.642037
0	0	0	0	0.4	0	0.4	0.2	0	0.820918	0.851924	0.774999	0.811539	0.866304	0.643829
0	0	0	0	0.4	0	0.5	0	0.1	0.814417	0.840983	0.773486	0.805665	0.855148	0.63044
0	0	0	0	0.4	0	0.5	0.1	0	0.817766	0.848579	0.771376	0.80803	0.86366	0.637545
0	0	0	0	0.4	0	0.6	0	0	0.809097	0.832714	0.771432	0.800793	0.846518	0.619362
0	0	0	0	0.4	0.1	0	0	0.5	0.806144	0.825445	0.77496	0.799101	0.836929	0.61312
0	0	0	0	0.4	0.1	0	0.1	0.4	0.812844	0.834791	0.778444	0.805434	0.846522	0.626526
0	0	0	0	0.4	0.1	0	0.2	0.3	0.818161	0.84508	0.77778	0.809784	0.85796	0.637875
0	0	0	0	0.4	0.1	0	0.3	0.2	0.816389	0.848236	0.769716	0.806844	0.862474	0.635019
0	0	0	0	0.4	0.1	0	0.4	0.1	0.814615	0.847175	0.766701	0.804733	0.86216	0.631658
0	0	0	0	0.4	0.1	0	0.5	0	0.812054	0.845929	0.761976	0.801451	0.861962	0.626961
0	0	0	0	0.4	0.1	0.1	0	0.4	0.810082	0.831286	0.776077	0.80253	0.843638	0.621046
0	0	0	0	0.4	0.1	0.1	0.1	0.3	0.813434	0.837827	0.775764	0.805376	0.850631	0.628132
0	0	0	0	0.4	0.1	0.1	0.2	0.2	0.820133	0.848821	0.77788	0.811599	0.861751	0.641986
0	0	0	0	0.4	0.1	0.1	0.3	0.1	0.821316	0.853415	0.774703	0.811944	0.86729	0.64485
0	0	0	0	0.4	0.1	0.1	0.4	0	0.819346	0.854997	0.768128	0.808998	0.869938	0.641515
0	0	0	0	0.4	0.1	0.2	0	0.3	0.810279	0.83089	0.777327	0.802995	0.842824	0.621421
0	0	0	0	0.4	0.1	0.2	0.1	0.2	0.817177	0.843179	0.777806	0.808977	0.856006	0.635757
0	0	0	0	0.4	0.1	0.2	0.2	0.1	0.822496	0.852497	0.778684	0.813742	0.8658	0.646913
0	0	0	0	0.4	0.1	0.2	0.3	0	0.822892	0.856417	0.774705	0.813319	0.870395	0.648176
0	0	0	0	0.4	0.1	0.3	0	0.2	0.814812	0.83905	0.777411	0.806863	0.851804	0.630869
0	0	0	0	0.4	0.1	0.3	0.1	0.1	0.819342	0.847031	0.777819	0.810781	0.860339	0.640285
0	0	0	0	0.4	0.1	0.3	0.2	0	0.821904	0.853255	0.775845	0.812553	0.867491	0.645928
0	0	0	0	0.4	0.1	0.4	0	0.1	0.816782	0.844378	0.775051	0.808076	0.858092	0.635199
0	0	0	0	0.4	0.1	0.4	0.1	0	0.819933	0.848821	0.776571	0.810976	0.862844	0.641598
0	0	0	0	0.4	0.1	0.5	0	0	0.817372	0.846494	0.773453	0.808226	0.860948	0.636563
0	0	0	0	0.4	0.2	0	0	0.4	0.806143	0.826509	0.773406	0.798779	0.83848	0.613228
0	0	0	0	0.4	0.2	0	0.1	0.3	0.813433	0.837076	0.777098	0.805776	0.849199	0.627965
0	0	0	0	0.4	0.2	0	0.2	0.2	0.818557	0.845584	0.778318	0.810309	0.858364	0.638747
0	0	0	0	0.4	0.2	0	0.3	0.1	0.81836	0.849076	0.773211	0.809193	0.862897	0.638717
0	0	0	0	0.4	0.2	0	0.4	0	0.815604	0.848155	0.767737	0.805787	0.862799	0.633449
0	0	0	0	0.4	0.2	0.1	0	0.3	0.811463	0.833738	0.776618	0.803941	0.845725	0.623904
0	0	0	0	0.4	0.2	0.1	0.1	0.2	0.815207	0.839883	0.777389	0.807208	0.852473	0.631669
0	0	0	0	0.4	0.2	0.1	0.2	0.1	0.820921	0.84867	0.78001	0.812703	0.86154	0.643561
0	0	0	0	0.4	0.2	0.1	0.3	0	0.821316	0.853133	0.775235	0.812128	0.866914	0.644856
0	0	0	0	0.4	0.2	0.2	0	0.2	0.812447	0.834568	0.77777	0.804908	0.84666	0.625935
0	0	0	0	0.4	0.2	0.2	0.1	0.1	0.815599	0.841096	0.776641	0.80737	0.853992	0.632549
0	0	0	0	0.4	0.2	0.2	0.2	0	0.822102	0.851293	0.779128	0.813464	0.864674	0.646025
0	0	0	0	0.4	0.2	0.3	0	0.1	0.814812	0.840293	0.77584	0.806564	0.853272	0.631005
0	0	0	0	0.4	0.2	0.3	0.1	0	0.819934	0.849887	0.775407	0.810761	0.863937	0.641792
0	0	0	0	0.4	0.2	0.4	0	0	0.817966	0.846103	0.77601	0.809371	0.859683	0.637735
0	0	0	0	0.4	0.3	0	0	0.3	0.807129	0.828348	0.773621	0.799799	0.840244	0.615238
0	0	0	0	0.4	0.3	0	0.1	0.2	0.810871	0.836073	0.772108	0.80266	0.849266	0.623093
0	0	0	0	0.4	0.3	0	0.2	0.1	0.817965	0.845154	0.777221	0.809596	0.858372	0.637535
0	0	0	0	0.4	0.3	0	0.3	0	0.818952	0.849934	0.773706	0.809837	0.863688	0.640008
0	0	0	0	0.4	0.3	0.1	0	0.2	0.810282	0.832854	0.775112	0.802724	0.844879	0.621582
0	0	0	0	0.4	0.3	0.1	0.1	0.1	0.813238	0.838445	0.774833	0.805159	0.851196	0.627869
0	0	0	0	0.4	0.3	0.1	0.2	0	0.820132	0.848748	0.777529	0.811423	0.862369	0.642034
0	0	0	0	0.4	0.3	0.2	0	0.1	0.811463	0.837121	0.771831	0.802872	0.850512	0.624379
0	0	0	0	0.4	0.3	0.2	0.1	0	0.815993	0.842434	0.775875	0.80757	0.855562	0.633466
0	0	0	0	0.4	0.3	0.3	0	0	0.813827	0.840275	0.773424	0.805229	0.853624	0.629143
0	0	0	0	0.4	0.4	0	0	0.2	0.806343	0.826872	0.774141	0.799373	0.838249	0.613651
0	0	0	0	0.4	0.4	0	0.1	0.1	0.811858	0.836876	0.773655	0.803859	0.849527	0.624979
0	0	0	0	0.4	0.4	0	0.2	0	0.816191	0.844364	0.774128	0.807521	0.857883	0.63415
0	0	0	0	0.4	0.4	0.1	0	0.1	0.809295	0.833403	0.771993	0.801229	0.846168	0.619941
0	0	0	0	0.4	0.4	0.1	0.1	0	0.815011	0.841484	0.775245	0.806773	0.85433	0.631586
0	0	0	0	0.4	0.4	0.2	0	0	0.811857	0.838146	0.771425	0.803155	0.851628	0.625173
0	0	0	0	0.4	0.5	0	0	0.1	0.804569	0.825727	0.771373	0.797283	0.837563	0.610309
0	0	0	0	0.4	0.5	0	0.1	0	0.811859	0.836861	0.773734	0.803897	0.849551	0.62502
0	0	0	0	0.4	0.5	0.1	0	0	0.808114	0.83212	0.770852	0.800077	0.844815	0.617448
0	0	0	0	0.4	0.6	0	0	0	0.805947	0.829344	0.769433	0.797995	0.84227	0.613243
0	0	0	0	0.5	0	0	0	0.5	0.804174	0.821642	0.775459	0.797655	0.832535	0.608921
0	0	0	0	0.5	0	0	0.1	0.4	0.809888	0.830117	0.777787	0.802826	0.841706	0.620716
0	0	0	0	0.5	0	0	0.2	0.3	0.815996	0.83873	0.780788	0.808465	0.850522	0.633001
0	0	0	0	0.5	0	0	0.3	0.2	0.817373	0.844542	0.776614	0.80885	0.857506	0.636378
0	0	0	0	0.5	0	0	0.4	0.1	0.8156	0.847125	0.768911	0.805854	0.861862	0.633518
0	0	0	0	0.5	0	0	0.5	0	0.812054	0.843748	0.764612	0.802045	0.859065	0.626375
0	0	0	0	0.5	0	0.1	0	0.4	0.807127	0.827313	0.774003	0.799605	0.839765	0.614964
0	0	0	0	0.5	0	0.1	0.1	0.3	0.814024	0.835587	0.78008	0.806718	0.847505	0.628907
0	0	0	0	0.5	0	0.1	0.2	0.2	0.818554	0.844794	0.778879	0.81027	0.857621	0.638537
0	0	0	0	0.5	0	0.1	0.3	0.1	0.821312	0.850154	0.778465	0.812491	0.863434	0.64435
0	0	0	0	0.5	0	0.1	0.4	0	0.821313	0.855176	0.772341	0.811335	0.869804	0.645282
0	0	0	0	0.5	0	0.2	0	0.3	0.809688	0.829155	0.777976	0.802572	0.840956	0.620042
0	0	0	0	0.5	0	0.2	0.1	0.2	0.814022	0.836682	0.7785	0.806342	0.849177	0.629113
0	0	0	0	0.5	0	0.2	0.2	0.1	0.818557	0.846568	0.776549	0.809896	0.859928	0.63869
0	0	0	0	0.5	0	0.2	0.3	0	0.821708	0.851792	0.777367	0.812692	0.865441	0.645317
0	0	0	0	0.5	0	0.3	0	0.2	0.812445	0.832733	0.780031	0.805315	0.844507	0.625708
0	0	0	0	0.5	0	0.3	0.1	0.1	0.815797	0.839039	0.77967	0.808102	0.851453	0.63265
0	0	0	0	0.5	0	0.3	0.2	0	0.819739	0.849102	0.776252	0.810883	0.862684	0.641296
0	0	0	0	0.5	0	0.4	0	0.1	0.813236	0.836321	0.776886	0.805366	0.84911	0.627496
0	0	0	0	0.5	0	0.4	0.1	0	0.816981	0.843067	0.777432	0.80873	0.856176	0.63546
0	0	0	0	0.5	0	0.5	0	0	0.813629	0.840221	0.772649	0.804844	0.854351	0.628864
0	0	0	0	0.5	0.1	0	0	0.4	0.804763	0.822449	0.775739	0.798083	0.833449	0.610249
0	0	0	0	0.5	0.1	0	0.1	0.3	0.811858	0.832611	0.778801	0.804578	0.844313	0.624511
0	0	0	0	0.5	0.1	0	0.2	0.2	0.816782	0.841005	0.779744	0.808985	0.853266	0.634767
0	0	0	0	0.5	0.1	0	0.3	0.1	0.818358	0.846315	0.776619	0.809687	0.859549	0.638466
0	0	0	0	0.5	0.1	0	0.4	0	0.817374	0.849028	0.770903	0.807856	0.863396	0.637011
0	0	0	0	0.5	0.1	0.1	0	0.3	0.809296	0.829931	0.776099	0.801916	0.842008	0.619388
0	0	0	0	0.5	0.1	0.1	0.1	0.2	0.813433	0.835784	0.778498	0.805904	0.847948	0.627903
0	0	0	0	0.5	0.1	0.1	0.2	0.1	0.818752	0.844002	0.780529	0.810818	0.85637	0.638786
0	0	0	0	0.5	0.1	0.1	0.3	0	0.821906	0.851462	0.778584	0.813171	0.864574	0.645653
0	0	0	0	0.5	0.1	0.2	0	0.2	0.809492	0.829515	0.777307	0.802386	0.84117	0.619683
0	0	0	0	0.5	0.1	0.2	0.1	0.1	0.813039	0.836196	0.776971	0.805279	0.848749	0.627234
0	0	0	0	0.5	0.1	0.2	0.2	0	0.819345	0.847412	0.777384	0.810743	0.860663	0.640262
0	0	0	0	0.5	0.1	0.3	0	0.1	0.812644	0.833757	0.779346	0.805402	0.845594	0.626242
0	0	0	0	0.5	0.1	0.3	0.1	0	0.816782	0.840543	0.780057	0.808971	0.852942	0.634675
0	0	0	0	0.5	0.1	0.4	0	0	0.815797	0.840535	0.77783	0.807813	0.853425	0.632886
0	0	0	0	0.5	0.2	0	0	0.3	0.805355	0.824338	0.774544	0.798338	0.835731	0.611526
0	0	0	0	0.5	0.2	0	0.1	0.2	0.812447	0.834691	0.777765	0.804998	0.846574	0.625867
0	0	0	0	0.5	0.2	0	0.2	0.1	0.818949	0.844068	0.780951	0.811085	0.856356	0.639155
0	0	0	0	0.5	0.2	0	0.3	0	0.819739	0.8486	0.777061	0.811032	0.861872	0.641283
0	0	0	0	0.5	0.2	0.1	0	0.2	0.810871	0.83206	0.777355	0.803553	0.843815	0.622602
0	0	0	0	0.5	0.2	0.1	0.1	0.1	0.814417	0.837814	0.778106	0.806647	0.850153	0.629911
0	0	0	0	0.5	0.2	0.1	0.2	0	0.817571	0.844543	0.777058	0.80919	0.857599	0.636703
0	0	0	0	0.5	0.2	0.2	0	0.1	0.811264	0.832668	0.777293	0.803796	0.84473	0.623448
0	0	0	0	0.5	0.2	0.2	0.1	0	0.814025	0.838034	0.776988	0.806137	0.850473	0.62921
0	0	0	0	0.5	0.2	0.3	0	0	0.812447	0.833905	0.77848	0.805015	0.845875	0.625791
0	0	0	0	0.5	0.3	0	0	0.2	0.807719	0.829062	0.773897	0.800258	0.841203	0.616482
0	0	0	0	0.5	0.3	0	0.1	0.1	0.811266	0.835481	0.774022	0.803365	0.848133	0.623814
0	0	0	0	0.5	0.3	0	0.2	0	0.816387	0.841685	0.777865	0.808333	0.854415	0.634091
0	0	0	0	0.5	0.3	0.1	0	0.1	0.810478	0.833148	0.775082	0.802847	0.845357	0.622005
0	0	0	0	0.5	0.3	0.1	0.1	0	0.813433	0.83785	0.775913	0.805498	0.850395	0.628066
0	0	0	0	0.5	0.3	0.2	0	0	0.809689	0.833352	0.772603	0.801577	0.846134	0.620524
0	0	0	0	0.5	0.4	0	0	0.1	0.806932	0.828314	0.773239	0.799582	0.840219	0.614853
0	0	0	0	0.5	0.4	0	0.1	0	0.810083	0.833955	0.773325	0.802278	0.846572	0.621467
0	0	0	0	0.5	0.4	0.1	0	0	0.808902	0.831474	0.773633	0.801302	0.843721	0.618864
0	0	0	0	0.5	0.5	0	0	0	0.80654	0.826962	0.774523	0.799598	0.838263	0.614061
0	0	0	0	0.6	0	0	0	0.4	0.803977	0.821001	0.775872	0.797582	0.831782	0.608495
0	0	0	0	0.6	0	0	0.1	0.3	0.808903	0.829181	0.776636	0.801813	0.840892	0.618706
0	0	0	0	0.6	0	0	0.2	0.2	0.815406	0.837499	0.781294	0.808158	0.849023	0.631845
0	0	0	0	0.6	0	0	0.3	0.1	0.817175	0.841706	0.779711	0.809211	0.854131	0.635703
0	0	0	0	0.6	0	0	0.4	0	0.815599	0.842938	0.77426	0.806877	0.856273	0.632795
0	0	0	0	0.6	0	0.1	0	0.3	0.806142	0.825405	0.774381	0.798891	0.837355	0.612892
0	0	0	0	0.6	0	0.1	0.1	0.2	0.813237	0.835273	0.778388	0.805644	0.84752	0.627367
0	0	0	0	0.6	0	0.1	0.2	0.1	0.815598	0.83904	0.779156	0.807737	0.851457	0.632313
0	0	0	0	0.6	0	0.1	0.3	0	0.820722	0.847203	0.780791	0.812416	0.859923	0.642842
0	0	0	0	0.6	0	0.2	0	0.2	0.807521	0.827449	0.774755	0.800078	0.839704	0.615671
0	0	0	0	0.6	0	0.2	0.1	0.1	0.812643	0.834286	0.778513	0.805235	0.846423	0.626248
0	0	0	0	0.6	0	0.2	0.2	0	0.816782	0.842071	0.778109	0.808628	0.854977	0.634906
0	0	0	0	0.6	0	0.3	0	0.1	0.811066	0.83137	0.778364	0.803803	0.843231	0.622857
0	0	0	0	0.6	0	0.3	0.1	0	0.814614	0.836728	0.779578	0.807	0.849164	0.630117
0	0	0	0	0.6	0	0.4	0	0	0.81422	0.835925	0.780113	0.806885	0.847881	0.629335
0	0	0	0	0.6	0.1	0	0	0.3	0.804368	0.821456	0.776142	0.79783	0.832332	0.609431
0	0	0	0	0.6	0.1	0	0.1	0.2	0.808903	0.828852	0.776889	0.801771	0.840385	0.618584
0	0	0	0	0.6	0.1	0	0.2	0.1	0.814814	0.837838	0.77936	0.807314	0.849751	0.630709
0	0	0	0	0.6	0.1	0	0.3	0	0.819145	0.844443	0.780906	0.81114	0.856893	0.639719
0	0	0	0	0.6	0.1	0.1	0	0.2	0.807523	0.827642	0.774879	0.800163	0.839709	0.615836
0	0	0	0	0.6	0.1	0.1	0.1	0.1	0.811463	0.832983	0.777242	0.803934	0.845174	0.623821
0	0	0	0	0.6	0.1	0.1	0.2	0	0.817176	0.841376	0.780111	0.809356	0.85374	0.635579
0	0	0	0	0.6	0.1	0.2	0	0.1	0.809689	0.830888	0.775631	0.802129	0.843185	0.620187
0	0	0	0	0.6	0.1	0.2	0.1	0	0.813038	0.834918	0.778465	0.805514	0.847181	0.627016
0	0	0	0	0.6	0.1	0.3	0	0	0.81087	0.831911	0.777258	0.803434	0.844031	0.622627
0	0	0	0	0.6	0.2	0	0	0.2	0.805357	0.82441	0.77454	0.798357	0.835683	0.611526
0	0	0	0	0.6	0.2	0	0.1	0.1	0.811855	0.832953	0.778502	0.804565	0.844686	0.624596
0	0	0	0	0.6	0.2	0	0.2	0	0.815797	0.839735	0.778927	0.808032	0.851978	0.632625
0	0	0	0	0.6	0.2	0.1	0	0.1	0.807916	0.828145	0.775313	0.800611	0.840024	0.616645
0	0	0	0	0.6	0.2	0.1	0.1	0	0.813432	0.835771	0.778529	0.805936	0.847896	0.627867
0	0	0	0	0.6	0.2	0.2	0	0	0.811659	0.832614	0.778532	0.80443	0.844345	0.624218
0	0	0	0	0.6	0.3	0	0	0.1	0.806537	0.82664	0.774171	0.799239	0.838508	0.614003
0	0	0	0	0.6	0.3	0	0.1	0	0.811462	0.834338	0.775915	0.803859	0.846581	0.624011
0	0	0	0	0.6	0.3	0.1	0	0	0.809494	0.830886	0.775818	0.802139	0.842646	0.619949
0	0	0	0	0.6	0.4	0	0	0	0.807325	0.828084	0.774389	0.800077	0.83998	0.615639
0	0	0	0	0.7	0	0	0	0.3	0.803977	0.820758	0.776267	0.797679	0.831392	0.608471
0	0	0	0	0.7	0	0	0.1	0.2	0.808706	0.828549	0.777014	0.801718	0.840124	0.618266
0	0	0	0	0.7	0	0	0.2	0.1	0.814224	0.835665	0.780913	0.807098	0.847079	0.629429
0	0	0	0	0.7	0	0	0.3	0	0.815405	0.838279	0.780086	0.807861	0.850163	0.631907
0	0	0	0	0.7	0	0.1	0	0.2	0.805355	0.823691	0.775353	0.798566	0.83496	0.611344
0	0	0	0	0.7	0	0.1	0.1	0.1	0.811267	0.832897	0.776839	0.80369	0.845173	0.623424
0	0	0	0	0.7	0	0.1	0.2	0	0.815204	0.83769	0.77997	0.807568	0.849895	0.631415
0	0	0	0	0.7	0	0.2	0	0.1	0.807128	0.82737	0.774009	0.799637	0.839687	0.614935
0	0	0	0	0.7	0	0.2	0.1	0	0.813234	0.834335	0.779578	0.80587	0.846336	0.627226
0	0	0	0	0.7	0	0.3	0	0	0.810278	0.829659	0.778759	0.803212	0.841376	0.621237
0	0	0	0	0.7	0.1	0	0	0.2	0.804566	0.821248	0.77692	0.798156	0.83191	0.609757
0	0	0	0	0.7	0.1	0	0.1	0.1	0.808903	0.828902	0.776941	0.801812	0.840447	0.618654
0	0	0	0	0.7	0.1	0	0.2	0	0.814026	0.836357	0.77929	0.806584	0.848175	0.629028
0	0	0	0	0.7	0.1	0.1	0	0.1	0.806734	0.82614	0.774864	0.799475	0.838179	0.614169
0	0	0	0	0.7	0.1	0.1	0.1	0	0.810872	0.832491	0.776459	0.803285	0.844746	0.622641
0	0	0	0	0.7	0.1	0.2	0	0	0.808704	0.829071	0.775639	0.801307	0.841188	0.618089
0	0	0	0	0.7	0.2	0	0	0.1	0.805947	0.824327	0.77615	0.799201	0.835344	0.612644
0	0	0	0	0.7	0.2	0	0.1	0	0.81028	0.830952	0.777217	0.802921	0.842728	0.621386
0	0	0	0	0.7	0.2	0.1	0	0	0.807523	0.827758	0.774918	0.800193	0.839629	0.61589
0	0	0	0	0.7	0.3	0	0	0	0.805158	0.824295	0.77419	0.798108	0.835759	0.611205
0	0	0	0	0.8	0	0	0	0.2	0.804174	0.820818	0.776649	0.797903	0.831392	0.608856
0	0	0	0	0.8	0	0	0.1	0.1	0.807919	0.827534	0.776631	0.800999	0.838981	0.616739
0	0	0	0	0.8	0	0	0.2	0	0.812056	0.832878	0.779347	0.80495	0.844419	0.625083
0	0	0	0	0.8	0	0.1	0	0.1	0.805553	0.823465	0.776186	0.798919	0.834588	0.611706
0	0	0	0	0.8	0	0.1	0.1	0	0.811464	0.832666	0.777644	0.804015	0.844937	0.623842
0	0	0	0	0.8	0	0.2	0	0	0.806733	0.826855	0.773588	0.799193	0.839391	0.614141
0	0	0	0	0.8	0.1	0	0	0.1	0.803975	0.820964	0.775725	0.797423	0.83189	0.608545
0	0	0	0	0.8	0.1	0	0.1	0	0.808311	0.827587	0.777454	0.801481	0.838945	0.617466
0	0	0	0	0.8	0.1	0.1	0	0	0.806536	0.82504	0.776056	0.799574	0.836539	0.613677
0	0	0	0	0.8	0.2	0	0	0	0.805553	0.82354	0.776194	0.798869	0.834586	0.61183
0	0	0	0	0.9	0	0	0	0.1	0.804174	0.820818	0.776649	0.797903	0.831392	0.608856
0	0	0	0	0.9	0	0	0.1	0	0.807918	0.826948	0.777417	0.801163	0.838175	0.61664
0	0	0	0	0.9	0	0.1	0	0	0.804372	0.821433	0.77622	0.797989	0.83218	0.609244
0	0	0	0	0.9	0.1	0	0	0	0.803975	0.820686	0.776143	0.79753	0.831496	0.60851
0	0	0	0	1	0	0	0	0	0.804174	0.820818	0.776649	0.797903	0.831392	0.608856
0	0	0	0.1	0	0	0	0	0.9	0.803386	0.829087	0.763101	0.794454	0.843338	0.608365
0	0	0	0.1	0	0	0	0.1	0.8	0.806149	0.844236	0.749637	0.793691	0.862025	0.615817
0	0	0	0.1	0	0	0	0.2	0.7	0.792552	0.829099	0.735779	0.779337	0.848275	0.588143
0	0	0	0.1	0	0	0	0.3	0.6	0.787233	0.821178	0.733077	0.774408	0.840538	0.577096
0	0	0	0.1	0	0	0	0.4	0.5	0.783882	0.817394	0.729441	0.77076	0.83746	0.570272
0	0	0	0.1	0	0	0	0.5	0.4	0.781519	0.814416	0.727396	0.768279	0.834736	0.565445
0	0	0	0.1	0	0	0	0.6	0.3	0.780927	0.813058	0.727797	0.767861	0.833189	0.564186
0	0	0	0.1	0	0	0	0.7	0.2	0.779351	0.811017	0.726538	0.766233	0.831162	0.560908
0	0	0	0.1	0	0	0	0.8	0.1	0.778365	0.809843	0.725819	0.765251	0.829943	0.55898
0	0	0	0.1	0	0	0	0.9	0	0.778365	0.808965	0.726979	0.765515	0.828778	0.558823
0	0	0	0.1	0	0	0.1	0	0.8	0.810671	0.838858	0.767115	0.801234	0.853793	0.623064
0	0	0	0.1	0	0	0.1	0.1	0.7	0.817375	0.85756	0.759973	0.805683	0.87429	0.638341
0	0	0	0.1	0	0	0.1	0.2	0.6	0.806735	0.848878	0.745183	0.793064	0.867592	0.617835
0	0	0	0.1	0	0	0.1	0.3	0.5	0.795899	0.834605	0.736402	0.782036	0.854532	0.595354
0	0	0	0.1	0	0	0.1	0.4	0.4	0.791563	0.828194	0.73421	0.778065	0.848262	0.58637
0	0	0	0.1	0	0	0.1	0.5	0.3	0.788411	0.82384	0.73215	0.775026	0.843839	0.579744
0	0	0	0.1	0	0	0.1	0.6	0.2	0.787426	0.822744	0.730909	0.773901	0.843048	0.577676
0	0	0	0.1	0	0	0.1	0.7	0.1	0.786047	0.821095	0.729757	0.772552	0.841523	0.574898
0	0	0	0.1	0	0	0.1	0.8	0	0.785456	0.819711	0.730119	0.772152	0.839935	0.57355
0	0	0	0.1	0	0	0.2	0	0.7	0.805354	0.831266	0.763738	0.795945	0.846127	0.611931
0	0	0	0.1	0	0	0.2	0.1	0.6	0.814219	0.848384	0.763128	0.803307	0.864658	0.631004
0	0	0	0.1	0	0	0.2	0.2	0.5	0.814026	0.854451	0.755396	0.801614	0.872043	0.631782
0	0	0	0.1	0	0	0.2	0.3	0.4	0.807327	0.849174	0.745776	0.793616	0.867966	0.618787
0	0	0	0.1	0	0	0.2	0.4	0.3	0.798659	0.837695	0.738909	0.784764	0.857224	0.600797
0	0	0	0.1	0	0	0.2	0.5	0.2	0.794912	0.831643	0.737464	0.781391	0.851387	0.592917
0	0	0	0.1	0	0	0.2	0.6	0.1	0.791367	0.827772	0.734021	0.777785	0.847876	0.585828
0	0	0	0.1	0	0	0.2	0.7	0	0.789988	0.824942	0.734393	0.776777	0.8446	0.582715
0	0	0	0.1	0	0	0.3	0	0.6	0.801019	0.825025	0.761204	0.791707	0.83987	0.602946
0	0	0	0.1	0	0	0.3	0.1	0.5	0.808701	0.839353	0.760894	0.798013	0.855739	0.61938
0	0	0	0.1	0	0	0.3	0.2	0.4	0.813236	0.848975	0.759916	0.801768	0.865729	0.629246
0	0	0	0.1	0	0	0.3	0.3	0.3	0.813631	0.851942	0.757149	0.801455	0.869376	0.630592
0	0	0	0.1	0	0	0.3	0.4	0.2	0.807523	0.848555	0.746913	0.794054	0.867152	0.618928
0	0	0	0.1	0	0	0.3	0.5	0.1	0.800234	0.839808	0.740113	0.786406	0.859199	0.60401
0	0	0	0.1	0	0	0.3	0.6	0	0.796883	0.834419	0.738596	0.783263	0.854102	0.596932
0	0	0	0.1	0	0	0.4	0	0.5	0.79452	0.814149	0.76041	0.786209	0.827707	0.589482
0	0	0	0.1	0	0	0.4	0.1	0.4	0.805747	0.833216	0.761652	0.795663	0.849109	0.613022
0	0	0	0.1	0	0	0.4	0.2	0.3	0.81008	0.843803	0.758731	0.798852	0.860845	0.62268
0	0	0	0.1	0	0	0.4	0.3	0.2	0.811856	0.848137	0.757447	0.799992	0.865426	0.626604
0	0	0	0.1	0	0	0.4	0.4	0.1	0.813038	0.851472	0.756252	0.80071	0.868848	0.629361
0	0	0	0.1	0	0	0.4	0.5	0	0.808113	0.847195	0.750036	0.795291	0.865211	0.619682
0	0	0	0.1	0	0	0.5	0	0.4	0.790774	0.807408	0.760877	0.7833	0.820029	0.581798
0	0	0	0.1	0	0	0.5	0.1	0.3	0.802397	0.827484	0.761271	0.792893	0.842844	0.605957
0	0	0	0.1	0	0	0.5	0.2	0.2	0.807914	0.839488	0.759043	0.797096	0.856107	0.617963
0	0	0	0.1	0	0	0.5	0.3	0.1	0.809294	0.843345	0.757488	0.797939	0.860223	0.621059
0	0	0	0.1	0	0	0.5	0.4	0	0.810477	0.845512	0.757464	0.798864	0.862686	0.623632
0	0	0	0.1	0	0	0.6	0	0.3	0.789987	0.806818	0.759702	0.782386	0.819638	0.580265
0	0	0	0.1	0	0	0.6	0.1	0.2	0.79767	0.819705	0.760409	0.788793	0.834014	0.596067
0	0	0	0.1	0	0	0.6	0.2	0.1	0.805549	0.833821	0.760562	0.795396	0.8498	0.612685
0	0	0	0.1	0	0	0.6	0.3	0	0.807519	0.842253	0.754251	0.795678	0.860095	0.61769
0	0	0	0.1	0	0	0.7	0	0.2	0.789987	0.806818	0.759702	0.782386	0.819638	0.580265
0	0	0	0.1	0	0	0.7	0.1	0.1	0.795504	0.81461	0.762399	0.787488	0.827901	0.591501
0	0	0	0.1	0	0	0.7	0.2	0	0.804959	0.830667	0.763303	0.795456	0.845943	0.611171
0	0	0	0.1	0	0	0.8	0	0.1	0.790184	0.807175	0.759702	0.782546	0.82004	0.580687
0	0	0	0.1	0	0	0.8	0.1	0	0.791958	0.808422	0.762464	0.784642	0.820832	0.584142
0	0	0	0.1	0	0	0.9	0	0	0.790184	0.807175	0.759702	0.782546	0.82004	0.580687
0	0	0	0.1	0	0.1	0	0	0.8	0.806143	0.831738	0.765594	0.797101	0.846123	0.613633
0	0	0	0.1	0	0.1	0	0.1	0.7	0.812253	0.846614	0.761496	0.80163	0.862441	0.627122
0	0	0	0.1	0	0.1	0	0.2	0.6	0.805952	0.84388	0.74963	0.793639	0.861573	0.615285
0	0	0	0.1	0	0.1	0	0.3	0.5	0.79649	0.833393	0.739693	0.783402	0.852355	0.596145
0	0	0	0.1	0	0.1	0	0.4	0.4	0.792549	0.827227	0.738107	0.779774	0.846071	0.587902
0	0	0	0.1	0	0.1	0	0.5	0.3	0.78999	0.82413	0.73568	0.777129	0.843375	0.582626
0	0	0	0.1	0	0.1	0	0.6	0.2	0.785851	0.819525	0.731289	0.772665	0.839542	0.574291
0	0	0	0.1	0	0.1	0	0.7	0.1	0.783289	0.815597	0.730015	0.770229	0.835587	0.568873
0	0	0	0.1	0	0.1	0	0.8	0	0.782699	0.815043	0.729284	0.769638	0.835202	0.567675
0	0	0	0.1	0	0.1	0.1	0	0.7	0.812645	0.842733	0.767228	0.803019	0.857474	0.627251
0	0	0	0.1	0	0.1	0.1	0.1	0.6	0.82033	0.856625	0.76797	0.809678	0.871833	0.643446
0	0	0	0.1	0	0.1	0.1	0.2	0.5	0.816782	0.858261	0.757607	0.804484	0.875689	0.63766
0	0	0	0.1	0	0.1	0.1	0.3	0.4	0.807129	0.847255	0.747914	0.794029	0.865586	0.618112
0	0	0	0.1	0	0.1	0.1	0.4	0.3	0.798067	0.835101	0.741044	0.78485	0.853962	0.599265
0	0	0	0.1	0	0.1	0.1	0.5	0.2	0.796096	0.831285	0.741026	0.78322	0.850101	0.594973
0	0	0	0.1	0	0.1	0.1	0.6	0.1	0.79176	0.825849	0.737518	0.778875	0.845028	0.586153
0	0	0	0.1	0	0.1	0.1	0.7	0	0.789987	0.823746	0.735983	0.777105	0.843089	0.58258
0	0	0	0.1	0	0.1	0.2	0	0.6	0.810277	0.84001	0.764296	0.80026	0.855667	0.622389
0	0	0	0.1	0	0.1	0.2	0.1	0.5	0.819541	0.854438	0.768117	0.808842	0.870043	0.641552
0	0	0	0.1	0	0.1	0.2	0.2	0.4	0.818559	0.858013	0.761594	0.806724	0.874771	0.640507
0	0	0	0.1	0	0.1	0.2	0.3	0.3	0.812845	0.853126	0.7542	0.800293	0.870895	0.629457
0	0	0	0.1	0	0.1	0.2	0.4	0.2	0.80634	0.845983	0.747317	0.793124	0.864408	0.616352
0	0	0	0.1	0	0.1	0.2	0.5	0.1	0.80043	0.838537	0.742173	0.787004	0.857685	0.604222
0	0	0	0.1	0	0.1	0.2	0.6	0	0.796292	0.833084	0.739054	0.782921	0.852596	0.595698
0	0	0	0.1	0	0.1	0.3	0	0.5	0.806536	0.834382	0.762065	0.796481	0.850186	0.614536
0	0	0	0.1	0	0.1	0.3	0.1	0.4	0.815403	0.8475	0.767027	0.805113	0.863136	0.632995
0	0	0	0.1	0	0.1	0.3	0.2	0.3	0.818557	0.854702	0.765383	0.80745	0.870905	0.639825
0	0	0	0.1	0	0.1	0.3	0.3	0.2	0.815012	0.853603	0.7583	0.802846	0.870976	0.633374
0	0	0	0.1	0	0.1	0.3	0.4	0.1	0.812645	0.851341	0.755658	0.800294	0.868964	0.628771
0	0	0	0.1	0	0.1	0.3	0.5	0	0.806929	0.846652	0.747602	0.793553	0.86528	0.617553
0	0	0	0.1	0	0.1	0.4	0	0.4	0.805353	0.831775	0.762932	0.795778	0.84697	0.611957
0	0	0	0.1	0	0.1	0.4	0.1	0.3	0.810674	0.841546	0.762937	0.800134	0.857723	0.62338
0	0	0	0.1	0	0.1	0.4	0.2	0.2	0.814615	0.848706	0.76343	0.803672	0.865058	0.631682
0	0	0	0.1	0	0.1	0.4	0.3	0.1	0.815799	0.852587	0.761446	0.804209	0.869365	0.634567
0	0	0	0.1	0	0.1	0.4	0.4	0	0.81501	0.853639	0.758274	0.802834	0.871008	0.633402
0	0	0	0.1	0	0.1	0.5	0	0.3	0.801413	0.824981	0.762428	0.792371	0.839476	0.603673
0	0	0	0.1	0	0.1	0.5	0.1	0.2	0.807717	0.835983	0.762892	0.797603	0.851903	0.617105
0	0	0	0.1	0	0.1	0.5	0.2	0.1	0.81146	0.843691	0.762159	0.800673	0.860017	0.625139
0	0	0	0.1	0	0.1	0.5	0.3	0	0.815011	0.848503	0.764634	0.804209	0.864677	0.632443
0	0	0	0.1	0	0.1	0.6	0	0.2	0.798458	0.818405	0.764405	0.790392	0.831682	0.597374
0	0	0	0.1	0	0.1	0.6	0.1	0.1	0.803777	0.829842	0.761202	0.79391	0.845609	0.608848
0	0	0	0.1	0	0.1	0.6	0.2	0	0.807323	0.839255	0.757834	0.796272	0.856156	0.6169
0	0	0	0.1	0	0.1	0.7	0	0.1	0.795307	0.815197	0.760733	0.786897	0.828997	0.591067
0	0	0	0.1	0	0.1	0.7	0.1	0	0.803186	0.828578	0.761649	0.793551	0.844124	0.607666
0	0	0	0.1	0	0.1	0.8	0	0	0.791957	0.809712	0.760474	0.784167	0.822693	0.58423
0	0	0	0.1	0	0.2	0	0	0.7	0.804765	0.82834	0.767259	0.796435	0.841634	0.610599
0	0	0	0.1	0	0.2	0	0.1	0.6	0.814026	0.845279	0.767339	0.804328	0.860144	0.630077
0	0	0	0.1	0	0.2	0	0.2	0.5	0.811466	0.846385	0.759875	0.800582	0.862481	0.625696
0	0	0	0.1	0	0.2	0	0.3	0.4	0.805753	0.841431	0.751816	0.793829	0.858851	0.614379
0	0	0	0.1	0	0.2	0	0.4	0.3	0.799644	0.836249	0.743536	0.786839	0.854758	0.602324
0	0	0	0.1	0	0.2	0	0.5	0.2	0.795505	0.83113	0.739938	0.782557	0.850074	0.593894
0	0	0	0.1	0	0.2	0	0.6	0.1	0.793535	0.827532	0.740036	0.780977	0.846218	0.589812
0	0	0	0.1	0	0.2	0	0.7	0	0.79058	0.823946	0.737217	0.777865	0.84308	0.58373
0	0	0	0.1	0	0.2	0.1	0	0.6	0.813435	0.843066	0.768894	0.804053	0.857568	0.62888
0	0	0	0.1	0	0.2	0.1	0.1	0.5	0.819935	0.853623	0.770776	0.809958	0.868436	0.642232
0	0	0	0.1	0	0.2	0.1	0.2	0.4	0.819739	0.857075	0.766099	0.808815	0.872765	0.642574
0	0	0	0.1	0	0.2	0.1	0.3	0.3	0.812648	0.851074	0.75677	0.800768	0.868091	0.628886
0	0	0	0.1	0	0.2	0.1	0.4	0.2	0.805357	0.842813	0.749021	0.792761	0.860872	0.61401
0	0	0	0.1	0	0.2	0.1	0.5	0.1	0.801808	0.838995	0.744986	0.788838	0.857601	0.606752
0	0	0	0.1	0	0.2	0.1	0.6	0	0.795898	0.831783	0.73977	0.782693	0.850836	0.594675
0	0	0	0.1	0	0.2	0.2	0	0.5	0.81304	0.841981	0.768652	0.803512	0.856763	0.627788
0	0	0	0.1	0	0.2	0.2	0.1	0.4	0.817176	0.851288	0.766699	0.806605	0.866938	0.636841
0	0	0	0.1	0	0.2	0.2	0.2	0.3	0.82033	0.856727	0.767401	0.809389	0.872317	0.643419
0	0	0	0.1	0	0.2	0.2	0.3	0.2	0.817375	0.856979	0.760012	0.805304	0.87407	0.638283
0	0	0	0.1	0	0.2	0.2	0.4	0.1	0.809691	0.848527	0.752251	0.797098	0.866596	0.623005
0	0	0	0.1	0	0.2	0.2	0.5	0	0.806338	0.845527	0.747729	0.79317	0.864054	0.616281
0	0	0	0.1	0	0.2	0.3	0	0.4	0.80811	0.836808	0.763007	0.798096	0.852483	0.617848
0	0	0	0.1	0	0.2	0.3	0.1	0.3	0.816585	0.849826	0.76696	0.80611	0.865361	0.63546
0	0	0	0.1	0	0.2	0.3	0.2	0.2	0.818162	0.854593	0.76461	0.80694	0.870904	0.63912
0	0	0	0.1	0	0.2	0.3	0.3	0.1	0.820134	0.858513	0.764666	0.808656	0.874728	0.643403
0	0	0	0.1	0	0.2	0.3	0.4	0	0.81521	0.854176	0.758441	0.803197	0.871189	0.633795
0	0	0	0.1	0	0.2	0.4	0	0.3	0.806732	0.83485	0.762124	0.796744	0.850511	0.614938
0	0	0	0.1	0	0.2	0.4	0.1	0.2	0.812841	0.843056	0.766501	0.802823	0.858246	0.627454
0	0	0	0.1	0	0.2	0.4	0.2	0.1	0.818951	0.852352	0.769345	0.808626	0.867692	0.640117
0	0	0	0.1	0	0.2	0.4	0.3	0	0.818361	0.854643	0.764917	0.807136	0.870898	0.639451
0	0	0	0.1	0	0.2	0.5	0	0.2	0.805943	0.834309	0.760972	0.795837	0.850111	0.613446
0	0	0	0.1	0	0.2	0.5	0.1	0.1	0.811462	0.84126	0.765306	0.801333	0.856819	0.624719
0	0	0	0.1	0	0.2	0.5	0.2	0	0.813432	0.845617	0.764592	0.802942	0.861497	0.62899
0	0	0	0.1	0	0.2	0.6	0	0.1	0.803581	0.829418	0.761771	0.794059	0.844661	0.608391
0	0	0	0.1	0	0.2	0.6	0.1	0	0.809294	0.838408	0.763826	0.799219	0.854171	0.620393
0	0	0	0.1	0	0.2	0.7	0	0	0.803384	0.826769	0.76478	0.794474	0.841129	0.607615
0	0	0	0.1	0	0.3	0	0	0.6	0.80378	0.827427	0.766123	0.795443	0.840779	0.608589
0	0	0	0.1	0	0.3	0	0.1	0.5	0.812449	0.841357	0.768448	0.803168	0.855854	0.626556
0	0	0	0.1	0	0.3	0	0.2	0.4	0.813042	0.846094	0.764234	0.802913	0.861335	0.628513
0	0	0	0.1	0	0.3	0	0.3	0.3	0.808512	0.843548	0.75626	0.797288	0.860004	0.619763
0	0	0	0.1	0	0.3	0	0.4	0.2	0.804965	0.839075	0.752972	0.793438	0.856044	0.612497
0	0	0	0.1	0	0.3	0	0.5	0.1	0.800431	0.835245	0.746695	0.788198	0.853257	0.60359
0	0	0	0.1	0	0.3	0	0.6	0	0.796687	0.832235	0.741481	0.783837	0.850743	0.596242
0	0	0	0.1	0	0.3	0.1	0	0.5	0.81245	0.839932	0.770355	0.803415	0.85408	0.626577
0	0	0	0.1	0	0.3	0.1	0.1	0.4	0.816191	0.847481	0.769497	0.80643	0.862025	0.634355
0	0	0	0.1	0	0.3	0.1	0.2	0.3	0.81836	0.85285	0.768157	0.808134	0.868047	0.639319
0	0	0	0.1	0	0.3	0.1	0.3	0.2	0.818163	0.855286	0.764466	0.807056	0.871214	0.639432
0	0	0	0.1	0	0.3	0.1	0.4	0.1	0.810283	0.846418	0.756641	0.798668	0.863334	0.623657
0	0	0	0.1	0	0.3	0.1	0.5	0	0.804372	0.841151	0.748648	0.791825	0.859249	0.611912
0	0	0	0.1	0	0.3	0.2	0	0.4	0.811858	0.841511	0.766725	0.802172	0.856329	0.625607
0	0	0	0.1	0	0.3	0.2	0.1	0.3	0.81816	0.849225	0.771832	0.808509	0.863775	0.638308
0	0	0	0.1	0	0.3	0.2	0.2	0.2	0.819145	0.853829	0.768173	0.80849	0.869241	0.640838
0	0	0	0.1	0	0.3	0.2	0.3	0.1	0.821118	0.85989	0.765552	0.809687	0.875969	0.645584
0	0	0	0.1	0	0.3	0.2	0.4	0	0.816786	0.856021	0.760202	0.804984	0.872881	0.637138
0	0	0	0.1	0	0.3	0.3	0	0.3	0.811264	0.840865	0.765396	0.801229	0.856465	0.624324
0	0	0	0.1	0	0.3	0.3	0.1	0.2	0.815403	0.846731	0.768186	0.805366	0.861889	0.63287
0	0	0	0.1	0	0.3	0.3	0.2	0.1	0.81816	0.853021	0.766397	0.807209	0.86883	0.638726
0	0	0	0.1	0	0.3	0.3	0.3	0	0.819542	0.856779	0.765434	0.808304	0.872745	0.642016
0	0	0	0.1	0	0.3	0.4	0	0.2	0.809097	0.837682	0.764127	0.79909	0.853272	0.619795
0	0	0	0.1	0	0.3	0.4	0.1	0.1	0.815205	0.844732	0.770106	0.805555	0.859586	0.632176
0	0	0	0.1	0	0.3	0.4	0.2	0	0.817965	0.851237	0.768585	0.807648	0.866438	0.63817
0	0	0	0.1	0	0.3	0.5	0	0.1	0.806338	0.833525	0.762912	0.796594	0.848959	0.614002
0	0	0	0.1	0	0.3	0.5	0.1	0	0.810084	0.84083	0.762526	0.79959	0.856728	0.622088
0	0	0	0.1	0	0.3	0.6	0	0	0.804762	0.832446	0.760574	0.794813	0.848166	0.610953
0	0	0	0.1	0	0.4	0	0	0.5	0.802401	0.82388	0.767724	0.794668	0.836295	0.605508
0	0	0	0.1	0	0.4	0	0.1	0.4	0.812647	0.839294	0.772127	0.80418	0.852554	0.626689
0	0	0	0.1	0	0.4	0	0.2	0.3	0.811858	0.842693	0.765128	0.801936	0.857786	0.625587
0	0	0	0.1	0	0.4	0	0.3	0.2	0.811467	0.843205	0.764161	0.801543	0.858148	0.625148
0	0	0	0.1	0	0.4	0	0.4	0.1	0.806935	0.839905	0.756971	0.795987	0.856107	0.616324
0	0	0	0.1	0	0.4	0	0.5	0	0.80595	0.839754	0.754635	0.794703	0.856451	0.614419
0	0	0	0.1	0	0.4	0.1	0	0.4	0.810282	0.836325	0.769975	0.801538	0.850115	0.62207
0	0	0	0.1	0	0.4	0.1	0.1	0.3	0.815402	0.845004	0.770689	0.806002	0.859332	0.632523
0	0	0	0.1	0	0.4	0.1	0.2	0.2	0.817965	0.850508	0.76999	0.808098	0.865223	0.638117
0	0	0	0.1	0	0.4	0.1	0.3	0.1	0.815997	0.850239	0.765631	0.805511	0.865623	0.634526
0	0	0	0.1	0	0.4	0.1	0.4	0	0.813828	0.850505	0.760194	0.802538	0.866823	0.630722
0	0	0	0.1	0	0.4	0.2	0	0.3	0.812054	0.841882	0.766714	0.802295	0.856796	0.626087
0	0	0	0.1	0	0.4	0.2	0.1	0.2	0.815401	0.845922	0.769395	0.805637	0.860525	0.632678
0	0	0	0.1	0	0.4	0.2	0.2	0.1	0.817766	0.850998	0.768771	0.807614	0.866055	0.637863
0	0	0	0.1	0	0.4	0.2	0.3	0	0.819147	0.854615	0.767618	0.808583	0.869982	0.641011
0	0	0	0.1	0	0.4	0.3	0	0.2	0.811662	0.841187	0.766799	0.802065	0.855879	0.625218
0	0	0	0.1	0	0.4	0.3	0.1	0.1	0.816782	0.84756	0.770602	0.807103	0.862247	0.635502
0	0	0	0.1	0	0.4	0.3	0.2	0	0.816781	0.849834	0.767339	0.806298	0.865354	0.635806
0	0	0	0.1	0	0.4	0.4	0	0.1	0.809489	0.837587	0.765383	0.799724	0.852917	0.620564
0	0	0	0.1	0	0.4	0.4	0.1	0	0.81619	0.847246	0.769337	0.806245	0.8623	0.63438
0	0	0	0.1	0	0.4	0.5	0	0	0.809491	0.838142	0.764542	0.799543	0.853654	0.620574
0	0	0	0.1	0	0.5	0	0	0.4	0.802794	0.824811	0.767219	0.794819	0.837493	0.606322
0	0	0	0.1	0	0.5	0	0.1	0.3	0.810676	0.836274	0.771321	0.802364	0.849318	0.622554
0	0	0	0.1	0	0.5	0	0.2	0.2	0.810676	0.839612	0.766444	0.801308	0.854177	0.622931
0	0	0	0.1	0	0.5	0	0.3	0.1	0.810482	0.841769	0.763372	0.800509	0.857044	0.623093
0	0	0	0.1	0	0.5	0	0.4	0	0.809299	0.84173	0.76064	0.798886	0.857469	0.621039
0	0	0	0.1	0	0.5	0.1	0	0.3	0.808312	0.833082	0.769673	0.799905	0.846443	0.617931
0	0	0	0.1	0	0.5	0.1	0.1	0.2	0.812843	0.839814	0.771412	0.804008	0.853337	0.626993
0	0	0	0.1	0	0.5	0.1	0.2	0.1	0.815207	0.84691	0.767925	0.805336	0.861609	0.632415
0	0	0	0.1	0	0.5	0.1	0.3	0	0.817374	0.8503	0.768779	0.807351	0.865279	0.637003
0	0	0	0.1	0	0.5	0.2	0	0.2	0.811659	0.841036	0.766682	0.801928	0.856009	0.625176
0	0	0	0.1	0	0.5	0.2	0.1	0.1	0.814416	0.845264	0.767862	0.804522	0.86014	0.630763
0	0	0	0.1	0	0.5	0.2	0.2	0	0.816387	0.848467	0.768753	0.806455	0.863345	0.634954
0	0	0	0.1	0	0.5	0.3	0	0.1	0.811857	0.841193	0.767096	0.802179	0.855893	0.625583
0	0	0	0.1	0	0.5	0.3	0.1	0	0.815401	0.846463	0.768561	0.805432	0.861481	0.632816
0	0	0	0.1	0	0.5	0.4	0	0	0.810478	0.839804	0.76558	0.800765	0.854707	0.622816
0	0	0	0.1	0	0.6	0	0	0.3	0.802401	0.824148	0.767262	0.794531	0.836721	0.605533
0	0	0	0.1	0	0.6	0	0.1	0.2	0.808902	0.834772	0.768878	0.800346	0.848113	0.619005
0	0	0	0.1	0	0.6	0	0.2	0.1	0.811661	0.839105	0.76963	0.802803	0.852964	0.624698
0	0	0	0.1	0	0.6	0	0.3	0	0.811662	0.842317	0.765129	0.801766	0.857431	0.625187
0	0	0	0.1	0	0.6	0.1	0	0.2	0.806538	0.831243	0.767573	0.797947	0.844717	0.614215
0	0	0	0.1	0	0.6	0.1	0.1	0.1	0.811661	0.837298	0.771914	0.803146	0.850627	0.624501
0	0	0	0.1	0	0.6	0.1	0.2	0	0.813433	0.843495	0.767964	0.803849	0.858124	0.628632
0	0	0	0.1	0	0.6	0.2	0	0.1	0.808704	0.836571	0.765543	0.799246	0.851206	0.619073
0	0	0	0.1	0	0.6	0.2	0.1	0	0.812248	0.841856	0.767137	0.802543	0.856641	0.626342
0	0	0	0.1	0	0.6	0.3	0	0	0.811068	0.840588	0.765922	0.801291	0.855624	0.624061
0	0	0	0.1	0	0.7	0	0	0.2	0.802401	0.824112	0.767278	0.794524	0.836739	0.605546
0	0	0	0.1	0	0.7	0	0.1	0.1	0.808507	0.833755	0.769248	0.80008	0.846904	0.618115
0	0	0	0.1	0	0.7	0	0.2	0	0.811661	0.838119	0.770798	0.802965	0.851853	0.624611
0	0	0	0.1	0	0.7	0.1	0	0.1	0.805356	0.829626	0.766731	0.796766	0.843095	0.611725
0	0	0	0.1	0	0.7	0.1	0.1	0	0.811464	0.836977	0.771933	0.803011	0.850184	0.624078
0	0	0	0.1	0	0.7	0.2	0	0	0.808113	0.834841	0.766269	0.798848	0.849211	0.617696
0	0	0	0.1	0	0.8	0	0	0.1	0.8024	0.824111	0.767289	0.79453	0.836756	0.605556
0	0	0	0.1	0	0.8	0	0.1	0	0.807127	0.832305	0.767604	0.79852	0.845763	0.615338
0	0	0	0.1	0	0.8	0.1	0	0	0.804568	0.82847	0.766358	0.796043	0.84195	0.610118
0	0	0	0.1	0	0.9	0	0	0	0.802007	0.823911	0.766437	0.793987	0.836802	0.604769
0	0	0	0.1	0.1	0	0	0	0.8	0.808904	0.833601	0.77085	0.80077	0.846323	0.619065
0	0	0	0.1	0.1	0	0	0.1	0.7	0.819542	0.852931	0.771573	0.80996	0.86744	0.641809
0	0	0	0.1	0.1	0	0	0.2	0.6	0.811073	0.849599	0.755431	0.799344	0.866542	0.625882
0	0	0	0.1	0.1	0	0	0.3	0.5	0.800235	0.837151	0.744196	0.787646	0.855727	0.603722
0	0	0	0.1	0.1	0	0	0.4	0.4	0.796489	0.832204	0.741421	0.783917	0.850905	0.595984
0	0	0	0.1	0.1	0	0	0.5	0.3	0.792943	0.828248	0.73771	0.780141	0.847266	0.588669
0	0	0	0.1	0.1	0	0	0.6	0.2	0.790579	0.825039	0.736239	0.777896	0.84422	0.583918
0	0	0	0.1	0.1	0	0	0.7	0.1	0.786639	0.821455	0.731113	0.773463	0.841518	0.576131
0	0	0	0.1	0.1	0	0	0.8	0	0.784472	0.81833	0.729872	0.771364	0.83828	0.571591
0	0	0	0.1	0.1	0	0.1	0	0.7	0.81501	0.84344	0.772018	0.806035	0.857693	0.63178
0	0	0	0.1	0.1	0	0.1	0.1	0.6	0.820922	0.856377	0.769557	0.810471	0.871725	0.6446
0	0	0	0.1	0.1	0	0.1	0.2	0.5	0.821908	0.862675	0.764829	0.810553	0.878839	0.647751
0	0	0	0.1	0.1	0	0.1	0.3	0.4	0.812256	0.85313	0.753306	0.799726	0.870807	0.628552
0	0	0	0.1	0.1	0	0.1	0.4	0.3	0.802599	0.843321	0.741579	0.788805	0.862959	0.609142
0	0	0	0.1	0.1	0	0.1	0.5	0.2	0.798264	0.835532	0.741319	0.785238	0.854504	0.599856
0	0	0	0.1	0.1	0	0.1	0.6	0.1	0.793729	0.829194	0.738063	0.780725	0.848625	0.59036
0	0	0	0.1	0.1	0	0.1	0.7	0	0.790381	0.826292	0.733808	0.777059	0.846233	0.583794
0	0	0	0.1	0.1	0	0.2	0	0.6	0.81422	0.842915	0.770359	0.804925	0.857806	0.630222
0	0	0	0.1	0.1	0	0.2	0.1	0.5	0.820327	0.856247	0.767909	0.809525	0.872267	0.643503
0	0	0	0.1	0.1	0	0.2	0.2	0.4	0.820526	0.860412	0.763133	0.808666	0.877317	0.644562
0	0	0	0.1	0.1	0	0.2	0.3	0.3	0.818751	0.860578	0.758877	0.806245	0.878164	0.641529
0	0	0	0.1	0.1	0	0.2	0.4	0.2	0.810085	0.850882	0.750228	0.797027	0.869393	0.62412
0	0	0	0.1	0.1	0	0.2	0.5	0.1	0.802992	0.844141	0.741526	0.789035	0.863736	0.610075
0	0	0	0.1	0.1	0	0.2	0.6	0	0.799248	0.836755	0.742033	0.786191	0.855704	0.601829
0	0	0	0.1	0.1	0	0.3	0	0.5	0.811659	0.83789	0.770539	0.80274	0.852155	0.624605
0	0	0	0.1	0.1	0	0.3	0.1	0.4	0.817766	0.84939	0.770107	0.807684	0.864681	0.637568
0	0	0	0.1	0.1	0	0.3	0.2	0.3	0.818951	0.856172	0.764669	0.807657	0.872444	0.640875
0	0	0	0.1	0.1	0	0.3	0.3	0.2	0.818557	0.859619	0.759627	0.806312	0.876826	0.640858
0	0	0	0.1	0.1	0	0.3	0.4	0.1	0.81501	0.853707	0.758427	0.802941	0.871019	0.633486
0	0	0	0.1	0.1	0	0.3	0.5	0	0.810084	0.849624	0.751826	0.797391	0.867836	0.623896
0	0	0	0.1	0.1	0	0.4	0	0.4	0.808701	0.834574	0.767837	0.799725	0.849023	0.618712
0	0	0	0.1	0.1	0	0.4	0.1	0.3	0.812842	0.843238	0.766235	0.802744	0.858789	0.627625
0	0	0	0.1	0.1	0	0.4	0.2	0.2	0.815402	0.850175	0.763495	0.804352	0.866772	0.633473
0	0	0	0.1	0.1	0	0.4	0.3	0.1	0.817375	0.855702	0.76164	0.805701	0.872532	0.638075
0	0	0	0.1	0.1	0	0.4	0.4	0	0.817571	0.858175	0.758681	0.805108	0.875733	0.638812
0	0	0	0.1	0.1	0	0.5	0	0.3	0.806534	0.830267	0.76861	0.79814	0.843892	0.614105
0	0	0	0.1	0.1	0	0.5	0.1	0.2	0.809886	0.839728	0.763433	0.799656	0.855824	0.621665
0	0	0	0.1	0.1	0	0.5	0.2	0.1	0.811461	0.843344	0.762586	0.800778	0.859608	0.625082
0	0	0	0.1	0.1	0	0.5	0.3	0	0.816783	0.851362	0.765542	0.805996	0.867463	0.636223
0	0	0	0.1	0.1	0	0.6	0	0.2	0.800428	0.822525	0.763743	0.791924	0.836478	0.601685
0	0	0	0.1	0.1	0	0.6	0.1	0.1	0.805748	0.833654	0.761387	0.795704	0.849514	0.613166
0	0	0	0.1	0.1	0	0.6	0.2	0	0.808307	0.840059	0.758954	0.797301	0.856957	0.618761
0	0	0	0.1	0.1	0	0.7	0	0.1	0.798064	0.819136	0.762436	0.789621	0.832819	0.596751
0	0	0	0.1	0.1	0	0.7	0.1	0	0.804171	0.830666	0.761245	0.794258	0.846383	0.609774
0	0	0	0.1	0.1	0	0.8	0	0	0.794322	0.813125	0.761557	0.786304	0.826153	0.589037
0	0	0	0.1	0.1	0.1	0	0	0.7	0.811663	0.837572	0.77206	0.803241	0.850651	0.624763
0	0	0	0.1	0.1	0.1	0	0.1	0.6	0.818754	0.851025	0.771854	0.809332	0.865464	0.639934
0	0	0	0.1	0.1	0.1	0	0.2	0.5	0.815406	0.851534	0.762813	0.804564	0.867818	0.633885
0	0	0	0.1	0.1	0.1	0	0.3	0.4	0.810678	0.847069	0.757246	0.799237	0.863733	0.624643
0	0	0	0.1	0.1	0.1	0	0.4	0.3	0.802204	0.838995	0.7464	0.789683	0.85725	0.607547
0	0	0	0.1	0.1	0.1	0	0.5	0.2	0.79846	0.833412	0.744449	0.786157	0.851805	0.599765
0	0	0	0.1	0.1	0.1	0	0.6	0.1	0.794323	0.828497	0.741015	0.782016	0.846964	0.591422
0	0	0	0.1	0.1	0.1	0	0.7	0	0.791564	0.825466	0.73813	0.77905	0.844163	0.585799
0	0	0	0.1	0.1	0.1	0.1	0	0.6	0.818162	0.847329	0.774743	0.809184	0.861083	0.638213
0	0	0	0.1	0.1	0.1	0.1	0.1	0.5	0.820331	0.854077	0.77123	0.810383	0.869095	0.643221
0	0	0	0.1	0.1	0.1	0.1	0.2	0.4	0.82053	0.860506	0.763747	0.809041	0.8768	0.644641
0	0	0	0.1	0.1	0.1	0.1	0.3	0.3	0.817967	0.858762	0.759886	0.806057	0.875645	0.63977
0	0	0	0.1	0.1	0.1	0.1	0.4	0.2	0.810283	0.849313	0.753204	0.79803	0.866801	0.624177
0	0	0	0.1	0.1	0.1	0.1	0.5	0.1	0.805749	0.844737	0.747552	0.792841	0.863279	0.615074
0	0	0	0.1	0.1	0.1	0.1	0.6	0	0.799051	0.836892	0.741163	0.78583	0.856059	0.60137
0	0	0	0.1	0.1	0.1	0.2	0	0.5	0.81501	0.846928	0.767133	0.804963	0.862371	0.632184
0	0	0	0.1	0.1	0.1	0.2	0.1	0.4	0.821114	0.855539	0.770426	0.810624	0.870975	0.644631
0	0	0	0.1	0.1	0.1	0.2	0.2	0.3	0.822495	0.860103	0.768229	0.81136	0.876157	0.648108
0	0	0	0.1	0.1	0.1	0.2	0.3	0.2	0.821907	0.864731	0.761839	0.809778	0.881707	0.648061
0	0	0	0.1	0.1	0.1	0.2	0.4	0.1	0.815011	0.856493	0.755574	0.80259	0.874079	0.634061
0	0	0	0.1	0.1	0.1	0.2	0.5	0	0.807719	0.848019	0.748314	0.794625	0.866494	0.619339
0	0	0	0.1	0.1	0.1	0.3	0	0.4	0.813234	0.843139	0.767454	0.803456	0.858523	0.628312
0	0	0	0.1	0.1	0.1	0.3	0.1	0.3	0.820525	0.853142	0.772119	0.810496	0.868259	0.643242
0	0	0	0.1	0.1	0.1	0.3	0.2	0.2	0.822101	0.857453	0.770513	0.811469	0.872832	0.646821
0	0	0	0.1	0.1	0.1	0.3	0.3	0.1	0.820527	0.860567	0.763156	0.808701	0.877183	0.644582
0	0	0	0.1	0.1	0.1	0.3	0.4	0	0.818559	0.859119	0.760497	0.806474	0.876075	0.640933
0	0	0	0.1	0.1	0.1	0.4	0	0.3	0.811066	0.838315	0.76869	0.801918	0.852976	0.623629
0	0	0	0.1	0.1	0.1	0.4	0.1	0.2	0.81678	0.849172	0.768264	0.806546	0.864767	0.635843
0	0	0	0.1	0.1	0.1	0.4	0.2	0.1	0.821511	0.856323	0.77062	0.811095	0.87175	0.645574
0	0	0	0.1	0.1	0.1	0.4	0.3	0	0.818756	0.85571	0.764557	0.807393	0.872018	0.640357
0	0	0	0.1	0.1	0.1	0.5	0	0.2	0.809883	0.835543	0.769464	0.801071	0.84991	0.621082
0	0	0	0.1	0.1	0.1	0.5	0.1	0.1	0.813827	0.84456	0.767038	0.803777	0.859929	0.62964
0	0	0	0.1	0.1	0.1	0.5	0.2	0	0.817176	0.849309	0.768992	0.80698	0.86484	0.636628
0	0	0	0.1	0.1	0.1	0.6	0	0.1	0.806731	0.831422	0.766842	0.797711	0.845861	0.614539
0	0	0	0.1	0.1	0.1	0.6	0.1	0	0.810477	0.84023	0.764202	0.800298	0.856117	0.622793
0	0	0	0.1	0.1	0.1	0.7	0	0	0.80417	0.828054	0.765242	0.795295	0.842193	0.60925
0	0	0	0.1	0.1	0.2	0	0	0.6	0.811069	0.836341	0.772053	0.80274	0.849588	0.623457
0	0	0	0.1	0.1	0.2	0	0.1	0.5	0.816784	0.847835	0.77089	0.807405	0.862157	0.635615
0	0	0	0.1	0.1	0.2	0	0.2	0.4	0.813832	0.847096	0.764617	0.803643	0.862561	0.630061
0	0	0	0.1	0.1	0.2	0	0.3	0.3	0.813243	0.849092	0.760745	0.802298	0.865276	0.629422
0	0	0	0.1	0.1	0.2	0	0.4	0.2	0.806936	0.844539	0.751323	0.794886	0.862007	0.617249
0	0	0	0.1	0.1	0.2	0	0.5	0.1	0.80299	0.839455	0.747637	0.790576	0.857773	0.609156
0	0	0	0.1	0.1	0.2	0	0.6	0	0.799052	0.833993	0.745141	0.78679	0.852067	0.60085
0	0	0	0.1	0.1	0.2	0.1	0	0.5	0.815207	0.844603	0.771322	0.806061	0.85889	0.632494
0	0	0	0.1	0.1	0.2	0.1	0.1	0.4	0.818164	0.850979	0.770034	0.808232	0.865752	0.638764
0	0	0	0.1	0.1	0.2	0.1	0.2	0.3	0.817574	0.853589	0.765389	0.806889	0.869288	0.638069
0	0	0	0.1	0.1	0.2	0.1	0.3	0.2	0.819742	0.859329	0.763382	0.808278	0.875688	0.643069
0	0	0	0.1	0.1	0.2	0.1	0.4	0.1	0.814421	0.854119	0.75708	0.802378	0.871268	0.632517
0	0	0	0.1	0.1	0.2	0.1	0.5	0	0.80772	0.845576	0.751504	0.795448	0.863237	0.618769
0	0	0	0.1	0.1	0.2	0.2	0	0.4	0.816586	0.847814	0.770279	0.806969	0.862274	0.635308
0	0	0	0.1	0.1	0.2	0.2	0.1	0.3	0.819538	0.851079	0.772546	0.809772	0.865917	0.641152
0	0	0	0.1	0.1	0.2	0.2	0.2	0.2	0.822102	0.857504	0.770597	0.811584	0.872982	0.646867
0	0	0	0.1	0.1	0.2	0.2	0.3	0.1	0.82368	0.863992	0.766889	0.812287	0.879996	0.651042
0	0	0	0.1	0.1	0.2	0.2	0.4	0	0.818754	0.859588	0.760728	0.806826	0.876683	0.641545
0	0	0	0.1	0.1	0.2	0.3	0	0.3	0.814221	0.844959	0.767931	0.804469	0.859974	0.630465
0	0	0	0.1	0.1	0.2	0.3	0.1	0.2	0.818751	0.852127	0.769465	0.808581	0.867427	0.63984
0	0	0	0.1	0.1	0.2	0.3	0.2	0.1	0.822889	0.857067	0.772808	0.812579	0.872121	0.648172
0	0	0	0.1	0.1	0.2	0.3	0.3	0	0.821905	0.860269	0.766576	0.810514	0.876461	0.646982
0	0	0	0.1	0.1	0.2	0.4	0	0.2	0.811068	0.842076	0.763453	0.800754	0.858069	0.624124
0	0	0	0.1	0.1	0.2	0.4	0.1	0.1	0.818751	0.850599	0.771538	0.809027	0.865513	0.639682
0	0	0	0.1	0.1	0.2	0.4	0.2	0	0.820526	0.853573	0.771615	0.810341	0.868469	0.643258
0	0	0	0.1	0.1	0.2	0.5	0	0.1	0.809688	0.838571	0.764524	0.799767	0.854059	0.620954
0	0	0	0.1	0.1	0.2	0.5	0.1	0	0.815007	0.846112	0.76786	0.805004	0.861701	0.632066
0	0	0	0.1	0.1	0.2	0.6	0	0	0.806337	0.832446	0.764536	0.796965	0.847423	0.613922
0	0	0	0.1	0.1	0.3	0	0	0.5	0.810674	0.835961	0.771739	0.802353	0.849284	0.622792
0	0	0	0.1	0.1	0.3	0	0.1	0.4	0.815997	0.845436	0.77212	0.80696	0.859414	0.633865
0	0	0	0.1	0.1	0.3	0	0.2	0.3	0.815998	0.846871	0.770189	0.806632	0.861412	0.634025
0	0	0	0.1	0.1	0.3	0	0.3	0.2	0.813438	0.846732	0.764201	0.803176	0.862144	0.629345
0	0	0	0.1	0.1	0.3	0	0.4	0.1	0.809891	0.84487	0.757857	0.798764	0.861329	0.622577
0	0	0	0.1	0.1	0.3	0	0.5	0	0.804966	0.842202	0.749246	0.792733	0.86004	0.61316
0	0	0	0.1	0.1	0.3	0.1	0	0.4	0.81363	0.841075	0.772042	0.804826	0.854886	0.629028
0	0	0	0.1	0.1	0.3	0.1	0.1	0.3	0.817965	0.848114	0.773228	0.808744	0.86223	0.637935
0	0	0	0.1	0.1	0.3	0.1	0.2	0.2	0.81718	0.850099	0.768874	0.807248	0.864898	0.636737
0	0	0	0.1	0.1	0.3	0.1	0.3	0.1	0.818561	0.854956	0.766251	0.807976	0.870489	0.640149
0	0	0	0.1	0.1	0.3	0.1	0.4	0	0.814815	0.853573	0.758673	0.803091	0.870524	0.633102
0	0	0	0.1	0.1	0.3	0.2	0	0.3	0.818161	0.849442	0.771811	0.808544	0.86386	0.638446
0	0	0	0.1	0.1	0.3	0.2	0.1	0.2	0.818556	0.850585	0.77099	0.808665	0.865442	0.639271
0	0	0	0.1	0.1	0.3	0.2	0.2	0.1	0.820132	0.854437	0.769852	0.809797	0.869779	0.642753
0	0	0	0.1	0.1	0.3	0.2	0.3	0	0.820921	0.858575	0.76682	0.809912	0.874419	0.64496
0	0	0	0.1	0.1	0.3	0.3	0	0.2	0.8156	0.845504	0.770702	0.806206	0.859888	0.633091
0	0	0	0.1	0.1	0.3	0.3	0.1	0.1	0.818553	0.849851	0.771703	0.808737	0.864732	0.639137
0	0	0	0.1	0.1	0.3	0.3	0.2	0	0.821508	0.854761	0.772424	0.811339	0.869748	0.645265
0	0	0	0.1	0.1	0.3	0.4	0	0.1	0.813628	0.843655	0.7678	0.803817	0.858774	0.6291
0	0	0	0.1	0.1	0.3	0.4	0.1	0	0.817372	0.849808	0.769071	0.807315	0.865093	0.636963
0	0	0	0.1	0.1	0.3	0.5	0	0	0.811855	0.841908	0.765343	0.801683	0.857638	0.625536
0	0	0	0.1	0.1	0.4	0	0	0.4	0.80831	0.832529	0.770521	0.800108	0.845691	0.6179
0	0	0	0.1	0.1	0.4	0	0.1	0.3	0.813829	0.842572	0.770401	0.804759	0.856574	0.629296
0	0	0	0.1	0.1	0.4	0	0.2	0.2	0.815012	0.844378	0.770824	0.805835	0.858654	0.631778
0	0	0	0.1	0.1	0.4	0	0.3	0.1	0.812453	0.843339	0.766142	0.802774	0.858197	0.62692
0	0	0	0.1	0.1	0.4	0	0.4	0	0.812649	0.846449	0.762682	0.802211	0.8622	0.627901
0	0	0	0.1	0.1	0.4	0.1	0	0.3	0.811858	0.839072	0.770583	0.803144	0.852856	0.62545
0	0	0	0.1	0.1	0.4	0.1	0.1	0.2	0.817178	0.84664	0.773199	0.808049	0.860598	0.636231
0	0	0	0.1	0.1	0.4	0.1	0.2	0.1	0.816981	0.848113	0.770844	0.807482	0.862467	0.635987
0	0	0	0.1	0.1	0.4	0.1	0.3	0	0.818164	0.851962	0.768988	0.808213	0.866804	0.638798
0	0	0	0.1	0.1	0.4	0.2	0	0.2	0.817176	0.845202	0.775018	0.808362	0.85876	0.63605
0	0	0	0.1	0.1	0.4	0.2	0.1	0.1	0.817766	0.850048	0.7699	0.807809	0.865072	0.637805
0	0	0	0.1	0.1	0.4	0.2	0.2	0	0.818556	0.850089	0.771973	0.808991	0.864563	0.639232
0	0	0	0.1	0.1	0.4	0.3	0	0.1	0.816191	0.846588	0.770694	0.806682	0.861081	0.634361
0	0	0	0.1	0.1	0.4	0.3	0.1	0	0.818949	0.850113	0.772513	0.809279	0.864575	0.639871
0	0	0	0.1	0.1	0.4	0.4	0	0	0.815205	0.844941	0.770208	0.805713	0.859463	0.632188
0	0	0	0.1	0.1	0.5	0	0	0.3	0.806539	0.831112	0.768237	0.798264	0.844413	0.614346
0	0	0	0.1	0.1	0.5	0	0.1	0.2	0.811661	0.838912	0.770084	0.802905	0.852549	0.624757
0	0	0	0.1	0.1	0.5	0	0.2	0.1	0.81521	0.843367	0.772803	0.806461	0.856991	0.631959
0	0	0	0.1	0.1	0.5	0	0.3	0	0.813239	0.845119	0.765797	0.803396	0.860125	0.628634
0	0	0	0.1	0.1	0.5	0.1	0	0.2	0.810282	0.836433	0.770118	0.801711	0.850051	0.622066
0	0	0	0.1	0.1	0.5	0.1	0.1	0.1	0.814221	0.8429	0.77087	0.805077	0.857159	0.630271
0	0	0	0.1	0.1	0.5	0.1	0.2	0	0.817377	0.847439	0.772851	0.808273	0.861246	0.636625
0	0	0	0.1	0.1	0.5	0.2	0	0.1	0.813432	0.840962	0.771419	0.804425	0.854795	0.628504
0	0	0	0.1	0.1	0.5	0.2	0.1	0	0.816782	0.848133	0.770313	0.807105	0.862633	0.63575
0	0	0	0.1	0.1	0.5	0.3	0	0	0.815798	0.845346	0.771378	0.80644	0.859443	0.633437
0	0	0	0.1	0.1	0.6	0	0	0.2	0.805947	0.82939	0.76887	0.797824	0.842414	0.612919
0	0	0	0.1	0.1	0.6	0	0.1	0.1	0.810676	0.837392	0.769719	0.802001	0.851035	0.622768
0	0	0	0.1	0.1	0.6	0	0.2	0	0.813435	0.841805	0.770355	0.804384	0.855788	0.628431
0	0	0	0.1	0.1	0.6	0.1	0	0.1	0.808115	0.834134	0.767716	0.799364	0.848072	0.617689
0	0	0	0.1	0.1	0.6	0.1	0.1	0	0.812644	0.841165	0.769296	0.803442	0.855514	0.627058
0	0	0	0.1	0.1	0.6	0.2	0	0	0.811266	0.837844	0.770304	0.802412	0.851678	0.624074
0	0	0	0.1	0.1	0.7	0	0	0.1	0.804765	0.826994	0.769233	0.796897	0.839607	0.610389
0	0	0	0.1	0.1	0.7	0	0.1	0	0.809494	0.834376	0.770895	0.801259	0.847502	0.620157
0	0	0	0.1	0.1	0.7	0.1	0	0	0.807524	0.833594	0.766916	0.798711	0.847684	0.616481
0	0	0	0.1	0.1	0.8	0	0	0	0.805553	0.827792	0.769962	0.797659	0.840415	0.611947
0	0	0	0.1	0.2	0	0	0	0.7	0.806738	0.82966	0.770817	0.798906	0.842285	0.61466
0	0	0	0.1	0.2	0	0	0.1	0.6	0.81895	0.846658	0.777895	0.810507	0.859457	0.639643
0	0	0	0.1	0.2	0	0	0.2	0.5	0.819346	0.854413	0.769123	0.809258	0.869408	0.641665
0	0	0	0.1	0.2	0	0	0.3	0.4	0.81324	0.851749	0.757822	0.801693	0.868601	0.630197
0	0	0	0.1	0.2	0	0	0.4	0.3	0.804175	0.843583	0.745986	0.791407	0.862173	0.612275
0	0	0	0.1	0.2	0	0	0.5	0.2	0.799053	0.8359	0.743092	0.786498	0.854615	0.60141
0	0	0	0.1	0.2	0	0	0.6	0.1	0.795701	0.8313	0.740654	0.783121	0.85022	0.594424
0	0	0	0.1	0.2	0	0	0.7	0	0.792746	0.827867	0.737916	0.780063	0.847042	0.588456
0	0	0	0.1	0.2	0	0.1	0	0.6	0.815207	0.838492	0.779237	0.807497	0.850501	0.631518
0	0	0	0.1	0.2	0	0.1	0.1	0.5	0.822496	0.853551	0.77701	0.813321	0.867512	0.647073
0	0	0	0.1	0.2	0	0.1	0.2	0.4	0.821513	0.856068	0.771659	0.81153	0.870927	0.645648
0	0	0	0.1	0.2	0	0.1	0.3	0.3	0.821709	0.859665	0.767959	0.810981	0.875414	0.646886
0	0	0	0.1	0.2	0	0.1	0.4	0.2	0.813043	0.852463	0.756021	0.801072	0.869632	0.62973
0	0	0	0.1	0.2	0	0.1	0.5	0.1	0.807722	0.848507	0.748022	0.794701	0.866933	0.619466
0	0	0	0.1	0.2	0	0.1	0.6	0	0.801416	0.840547	0.742445	0.788119	0.859813	0.606507
0	0	0	0.1	0.2	0	0.2	0	0.5	0.817965	0.845575	0.776229	0.809287	0.859262	0.637534
0	0	0	0.1	0.2	0	0.2	0.1	0.4	0.82033	0.852203	0.773511	0.810816	0.866634	0.642826
0	0	0	0.1	0.2	0	0.2	0.2	0.3	0.823087	0.859802	0.770384	0.812509	0.875313	0.649106
0	0	0	0.1	0.2	0	0.2	0.3	0.2	0.821711	0.860415	0.766437	0.810476	0.876527	0.646825
0	0	0	0.1	0.2	0	0.2	0.4	0.1	0.820526	0.861544	0.762761	0.808835	0.878155	0.645098
0	0	0	0.1	0.2	0	0.2	0.5	0	0.81245	0.850914	0.756337	0.800485	0.868146	0.62847
0	0	0	0.1	0.2	0	0.3	0	0.4	0.81757	0.8471	0.773123	0.808305	0.861786	0.637091
0	0	0	0.1	0.2	0	0.3	0.1	0.3	0.819537	0.851628	0.771853	0.809684	0.866806	0.641281
0	0	0	0.1	0.2	0	0.3	0.2	0.2	0.820327	0.856962	0.767199	0.809445	0.872937	0.643607
0	0	0	0.1	0.2	0	0.3	0.3	0.1	0.820723	0.859607	0.764859	0.809319	0.876177	0.644825
0	0	0	0.1	0.2	0	0.3	0.4	0	0.821117	0.861792	0.76329	0.809268	0.878607	0.646091
0	0	0	0.1	0.2	0	0.4	0	0.3	0.810871	0.838873	0.767679	0.80162	0.85385	0.623467
0	0	0	0.1	0.2	0	0.4	0.1	0.2	0.818358	0.848721	0.772589	0.808793	0.86369	0.63864
0	0	0	0.1	0.2	0	0.4	0.2	0.1	0.819933	0.853886	0.76984	0.809554	0.869423	0.642334
0	0	0	0.1	0.2	0	0.4	0.3	0	0.820722	0.858335	0.76621	0.809479	0.87436	0.644427
0	0	0	0.1	0.2	0	0.5	0	0.2	0.809294	0.835102	0.768723	0.800467	0.849542	0.61996
0	0	0	0.1	0.2	0	0.5	0.1	0.1	0.815206	0.846128	0.768301	0.805227	0.861768	0.632529
0	0	0	0.1	0.2	0	0.5	0.2	0	0.818555	0.851496	0.769437	0.808252	0.867108	0.639445
0	0	0	0.1	0.2	0	0.6	0	0.1	0.807126	0.832723	0.766734	0.79827	0.84706	0.615571
0	0	0	0.1	0.2	0	0.6	0.1	0	0.811266	0.840339	0.766374	0.801537	0.855824	0.624404
0	0	0	0.1	0.2	0	0.7	0	0	0.807718	0.83119	0.770142	0.799407	0.844658	0.616403
0	0	0	0.1	0.2	0.1	0	0	0.6	0.810481	0.833574	0.774821	0.802862	0.845716	0.622159
0	0	0	0.1	0.2	0.1	0	0.1	0.5	0.820328	0.850009	0.776761	0.811483	0.863426	0.64264
0	0	0	0.1	0.2	0.1	0	0.2	0.4	0.818558	0.851292	0.771106	0.809048	0.865717	0.639554
0	0	0	0.1	0.2	0.1	0	0.3	0.3	0.814617	0.850661	0.761953	0.803658	0.867055	0.632311
0	0	0	0.1	0.2	0.1	0	0.4	0.2	0.812058	0.849367	0.757731	0.800592	0.866234	0.627587
0	0	0	0.1	0.2	0.1	0	0.5	0.1	0.804175	0.842186	0.74734	0.791608	0.860418	0.611774
0	0	0	0.1	0.2	0.1	0	0.6	0	0.800234	0.837135	0.744127	0.787588	0.855807	0.603742
0	0	0	0.1	0.2	0.1	0.1	0	0.5	0.8158	0.84114	0.777271	0.807652	0.853544	0.632937
0	0	0	0.1	0.2	0.1	0.1	0.1	0.4	0.821708	0.853324	0.775549	0.812409	0.867551	0.645663
0	0	0	0.1	0.2	0.1	0.1	0.2	0.3	0.822498	0.856781	0.773381	0.812729	0.871407	0.64775
0	0	0	0.1	0.2	0.1	0.1	0.3	0.2	0.819939	0.857593	0.766259	0.809131	0.873223	0.643131
0	0	0	0.1	0.2	0.1	0.1	0.4	0.1	0.81718	0.856032	0.761532	0.805746	0.87258	0.637951
0	0	0	0.1	0.2	0.1	0.1	0.5	0	0.811662	0.851052	0.754369	0.799479	0.868491	0.626998
0	0	0	0.1	0.2	0.1	0.2	0	0.4	0.817175	0.845607	0.774148	0.808126	0.859671	0.636066
0	0	0	0.1	0.2	0.1	0.2	0.1	0.3	0.8221	0.853905	0.775452	0.812657	0.868303	0.646367
0	0	0	0.1	0.2	0.1	0.2	0.2	0.2	0.822694	0.856872	0.773044	0.812655	0.871709	0.647858
0	0	0	0.1	0.2	0.1	0.2	0.3	0.1	0.822694	0.862451	0.766461	0.811386	0.878357	0.648934
0	0	0	0.1	0.2	0.1	0.2	0.4	0	0.820922	0.860644	0.764616	0.809525	0.8769	0.645529
0	0	0	0.1	0.2	0.1	0.3	0	0.3	0.817768	0.847807	0.772623	0.808365	0.862459	0.637441
0	0	0	0.1	0.2	0.1	0.3	0.1	0.2	0.819539	0.853222	0.76983	0.809271	0.86873	0.641499
0	0	0	0.1	0.2	0.1	0.3	0.2	0.1	0.822887	0.856148	0.774144	0.812941	0.870991	0.648089
0	0	0	0.1	0.2	0.1	0.3	0.3	0	0.822497	0.859915	0.768619	0.811489	0.875729	0.648067
0	0	0	0.1	0.2	0.1	0.4	0	0.2	0.815797	0.846471	0.769533	0.806091	0.86171	0.633625
0	0	0	0.1	0.2	0.1	0.4	0.1	0.1	0.818159	0.849704	0.771047	0.80836	0.864781	0.638428
0	0	0	0.1	0.2	0.1	0.4	0.2	0	0.821507	0.855937	0.770954	0.811082	0.871414	0.645527
0	0	0	0.1	0.2	0.1	0.5	0	0.1	0.814613	0.843674	0.770396	0.8053	0.858566	0.631055
0	0	0	0.1	0.2	0.1	0.5	0.1	0	0.817175	0.849285	0.769024	0.80708	0.864764	0.636504
0	0	0	0.1	0.2	0.1	0.6	0	0	0.809686	0.83699	0.767243	0.800521	0.852004	0.62104
0	0	0	0.1	0.2	0.2	0	0	0.5	0.811663	0.835349	0.775225	0.803964	0.847562	0.624481
0	0	0	0.1	0.2	0.2	0	0.1	0.4	0.816193	0.844765	0.773575	0.807388	0.858307	0.634177
0	0	0	0.1	0.2	0.2	0	0.2	0.3	0.81836	0.85079	0.770913	0.808766	0.865399	0.639012
0	0	0	0.1	0.2	0.2	0	0.3	0.2	0.815407	0.849482	0.765481	0.805126	0.865043	0.633492
0	0	0	0.1	0.2	0.2	0	0.4	0.1	0.814421	0.84968	0.762645	0.803573	0.865826	0.631751
0	0	0	0.1	0.2	0.2	0	0.5	0	0.810482	0.846655	0.757163	0.799084	0.863281	0.624066
0	0	0	0.1	0.2	0.2	0.1	0	0.4	0.814025	0.841308	0.772761	0.805329	0.854836	0.629743
0	0	0	0.1	0.2	0.2	0.1	0.1	0.3	0.817178	0.848743	0.770466	0.807558	0.863551	0.63659
0	0	0	0.1	0.2	0.2	0.1	0.2	0.2	0.819347	0.854244	0.768975	0.809142	0.869462	0.641555
0	0	0	0.1	0.2	0.2	0.1	0.3	0.1	0.81797	0.854137	0.765863	0.807415	0.869652	0.638893
0	0	0	0.1	0.2	0.2	0.1	0.4	0	0.817969	0.857537	0.761554	0.806496	0.874092	0.63956
0	0	0	0.1	0.2	0.2	0.2	0	0.3	0.816389	0.845231	0.773065	0.807316	0.859302	0.63466
0	0	0	0.1	0.2	0.2	0.2	0.1	0.2	0.820523	0.854308	0.770987	0.810325	0.869457	0.643519
0	0	0	0.1	0.2	0.2	0.2	0.2	0.1	0.822691	0.856235	0.773795	0.812733	0.871034	0.647834
0	0	0	0.1	0.2	0.2	0.2	0.3	0	0.821709	0.86017	0.766751	0.810553	0.876047	0.646698
0	0	0	0.1	0.2	0.2	0.3	0	0.2	0.817569	0.847262	0.773108	0.808359	0.86164	0.63704
0	0	0	0.1	0.2	0.2	0.3	0.1	0.1	0.821509	0.854897	0.772515	0.811416	0.869931	0.645457
0	0	0	0.1	0.2	0.2	0.3	0.2	0	0.821704	0.855025	0.772424	0.811488	0.870294	0.645698
0	0	0	0.1	0.2	0.2	0.4	0	0.1	0.816388	0.846713	0.770621	0.806786	0.86161	0.634671
0	0	0	0.1	0.2	0.2	0.4	0.1	0	0.81875	0.852419	0.769078	0.808506	0.867905	0.63991
0	0	0	0.1	0.2	0.2	0.5	0	0	0.813233	0.84429	0.765893	0.803098	0.860132	0.62853
0	0	0	0.1	0.2	0.3	0	0	0.4	0.81048	0.835172	0.772455	0.802373	0.847989	0.622258
0	0	0	0.1	0.2	0.3	0	0.1	0.3	0.815997	0.845481	0.772141	0.806992	0.859543	0.633944
0	0	0	0.1	0.2	0.3	0	0.2	0.2	0.815405	0.84703	0.768497	0.805692	0.861865	0.633025
0	0	0	0.1	0.2	0.3	0	0.3	0.1	0.815604	0.848929	0.766566	0.805528	0.864132	0.633611
0	0	0	0.1	0.2	0.3	0	0.4	0	0.814028	0.847443	0.764684	0.803804	0.862949	0.630535
0	0	0	0.1	0.2	0.3	0.1	0	0.3	0.813433	0.839777	0.773192	0.804942	0.853172	0.628319
0	0	0	0.1	0.2	0.3	0.1	0.1	0.2	0.815996	0.846338	0.770913	0.806676	0.860758	0.634094
0	0	0	0.1	0.2	0.3	0.1	0.2	0.1	0.817376	0.850694	0.768446	0.807278	0.865783	0.637222
0	0	0	0.1	0.2	0.3	0.1	0.3	0	0.817378	0.85387	0.764651	0.806626	0.869686	0.63776
0	0	0	0.1	0.2	0.3	0.2	0	0.2	0.816586	0.844326	0.774622	0.807754	0.858114	0.634881
0	0	0	0.1	0.2	0.3	0.2	0.1	0.1	0.818358	0.849935	0.771441	0.808593	0.864748	0.638901
0	0	0	0.1	0.2	0.3	0.2	0.2	0	0.819935	0.852269	0.772262	0.81012	0.867083	0.642145
0	0	0	0.1	0.2	0.3	0.3	0	0.1	0.818357	0.84854	0.773408	0.809021	0.86278	0.638716
0	0	0	0.1	0.2	0.3	0.3	0.1	0	0.819933	0.851887	0.772496	0.810066	0.866728	0.642041
0	0	0	0.1	0.2	0.3	0.4	0	0	0.815993	0.847072	0.769531	0.806304	0.861927	0.63405
0	0	0	0.1	0.2	0.4	0	0	0.3	0.810479	0.834767	0.772829	0.802407	0.847621	0.62218
0	0	0	0.1	0.2	0.4	0	0.1	0.2	0.813633	0.84201	0.771006	0.804838	0.855827	0.628956
0	0	0	0.1	0.2	0.4	0	0.2	0.1	0.816194	0.847011	0.770453	0.806768	0.861378	0.634416
0	0	0	0.1	0.2	0.4	0	0.3	0	0.814028	0.844709	0.768171	0.804532	0.859426	0.630052
0	0	0	0.1	0.2	0.4	0.1	0	0.2	0.811858	0.837899	0.77224	0.803535	0.851195	0.625261
0	0	0	0.1	0.2	0.4	0.1	0.1	0.1	0.815406	0.845227	0.771002	0.806234	0.85953	0.632847
0	0	0	0.1	0.2	0.4	0.1	0.2	0	0.816392	0.849249	0.768068	0.806393	0.864194	0.635219
0	0	0	0.1	0.2	0.4	0.2	0	0.1	0.814813	0.842744	0.772759	0.805953	0.85654	0.631491
0	0	0	0.1	0.2	0.4	0.2	0.1	0	0.816584	0.847279	0.770723	0.806972	0.861948	0.635271
0	0	0	0.1	0.2	0.4	0.3	0	0	0.817176	0.847513	0.771772	0.807651	0.862029	0.636375
0	0	0	0.1	0.2	0.5	0	0	0.2	0.810673	0.836171	0.771275	0.802227	0.849745	0.622782
0	0	0	0.1	0.2	0.5	0	0.1	0.1	0.811859	0.838972	0.770514	0.803174	0.852685	0.625204
0	0	0	0.1	0.2	0.5	0	0.2	0	0.815997	0.845979	0.771264	0.806751	0.860206	0.633906
0	0	0	0.1	0.2	0.5	0.1	0	0.1	0.811069	0.836933	0.771296	0.802606	0.850364	0.623533
0	0	0	0.1	0.2	0.5	0.1	0.1	0	0.814815	0.844831	0.77025	0.805606	0.859044	0.631713
0	0	0	0.1	0.2	0.5	0.2	0	0	0.812647	0.839918	0.77124	0.803867	0.853675	0.627022
0	0	0	0.1	0.2	0.6	0	0	0.1	0.808311	0.832738	0.770114	0.80004	0.846146	0.617888
0	0	0	0.1	0.2	0.6	0	0.1	0	0.811662	0.838324	0.770875	0.803044	0.851891	0.624764
0	0	0	0.1	0.2	0.6	0.1	0	0	0.808704	0.834903	0.768051	0.799884	0.848869	0.618882
0	0	0	0.1	0.2	0.7	0	0	0	0.806734	0.831296	0.768066	0.798245	0.844976	0.614756
0	0	0	0.1	0.3	0	0	0	0.6	0.805555	0.826933	0.771555	0.798018	0.839231	0.612153
0	0	0	0.1	0.3	0	0	0.1	0.5	0.817767	0.841395	0.781766	0.810213	0.853285	0.636745
0	0	0	0.1	0.3	0	0	0.2	0.4	0.818163	0.849734	0.771986	0.808705	0.863784	0.638597
0	0	0	0.1	0.3	0	0	0.3	0.3	0.818754	0.851697	0.771158	0.809182	0.86613	0.64009
0	0	0	0.1	0.3	0	0	0.4	0.2	0.812648	0.847991	0.760886	0.801793	0.864319	0.628397
0	0	0	0.1	0.3	0	0	0.5	0.1	0.80516	0.84472	0.747071	0.792462	0.862987	0.614277
0	0	0	0.1	0.3	0	0	0.6	0	0.802205	0.840653	0.744628	0.789445	0.859373	0.607988
0	0	0	0.1	0.3	0	0.1	0	0.5	0.814812	0.834663	0.783041	0.807814	0.845924	0.63027
0	0	0	0.1	0.3	0	0.1	0.1	0.4	0.821118	0.848613	0.780076	0.812689	0.861523	0.643798
0	0	0	0.1	0.3	0	0.1	0.2	0.3	0.821315	0.854228	0.773511	0.811664	0.868654	0.64504
0	0	0	0.1	0.3	0	0.1	0.3	0.2	0.822498	0.858468	0.771415	0.812363	0.873342	0.648041
0	0	0	0.1	0.3	0	0.1	0.4	0.1	0.820725	0.858193	0.767555	0.810065	0.873853	0.644882
0	0	0	0.1	0.3	0	0.1	0.5	0	0.814225	0.854252	0.75697	0.802318	0.871264	0.632364
0	0	0	0.1	0.3	0	0.2	0	0.4	0.815798	0.839644	0.778872	0.807918	0.852218	0.632756
0	0	0	0.1	0.3	0	0.2	0.1	0.3	0.821511	0.850729	0.778148	0.812656	0.864392	0.644838
0	0	0	0.1	0.3	0	0.2	0.2	0.2	0.821511	0.854135	0.773951	0.811916	0.868619	0.645334
0	0	0	0.1	0.3	0	0.2	0.3	0.1	0.821906	0.857967	0.769921	0.811405	0.873247	0.646596
0	0	0	0.1	0.3	0	0.2	0.4	0	0.821512	0.860229	0.766547	0.810456	0.876077	0.646448
0	0	0	0.1	0.3	0	0.3	0	0.3	0.817374	0.844174	0.776634	0.808853	0.857814	0.636316
0	0	0	0.1	0.3	0	0.3	0.1	0.2	0.819146	0.848666	0.775106	0.810078	0.862847	0.640205
0	0	0	0.1	0.3	0	0.3	0.2	0.1	0.821706	0.855176	0.772663	0.811741	0.870211	0.645748
0	0	0	0.1	0.3	0	0.3	0.3	0	0.821708	0.858672	0.768364	0.810896	0.87452	0.646365
0	0	0	0.1	0.3	0	0.4	0	0.2	0.816782	0.845995	0.772753	0.80755	0.860672	0.635565
0	0	0	0.1	0.3	0	0.4	0.1	0.1	0.819145	0.851215	0.771486	0.809311	0.866416	0.640494
0	0	0	0.1	0.3	0	0.4	0.2	0	0.821902	0.854586	0.773868	0.812133	0.869453	0.646058
0	0	0	0.1	0.3	0	0.5	0	0.1	0.812643	0.841532	0.768425	0.803192	0.856715	0.627215
0	0	0	0.1	0.3	0	0.5	0.1	0	0.818948	0.850525	0.771915	0.809249	0.86562	0.640026
0	0	0	0.1	0.3	0	0.6	0	0	0.811854	0.839164	0.769529	0.802759	0.853936	0.625322
0	0	0	0.1	0.3	0.1	0	0	0.5	0.806736	0.828742	0.771884	0.799037	0.841092	0.614512
0	0	0	0.1	0.3	0.1	0	0.1	0.4	0.816782	0.843323	0.776441	0.808252	0.856353	0.634989
0	0	0	0.1	0.3	0.1	0	0.2	0.3	0.821314	0.852143	0.776315	0.812227	0.8658	0.644734
0	0	0	0.1	0.3	0.1	0	0.3	0.2	0.817967	0.850451	0.770623	0.808384	0.864971	0.638333
0	0	0	0.1	0.3	0.1	0	0.4	0.1	0.813829	0.848576	0.76273	0.803158	0.864747	0.630542
0	0	0	0.1	0.3	0.1	0	0.5	0	0.814618	0.852103	0.760577	0.803417	0.868686	0.632783
0	0	0	0.1	0.3	0.1	0.1	0	0.4	0.813434	0.835658	0.778947	0.805998	0.847454	0.627987
0	0	0	0.1	0.3	0.1	0.1	0.1	0.3	0.818162	0.845578	0.77704	0.809684	0.858738	0.637885
0	0	0	0.1	0.3	0.1	0.1	0.2	0.2	0.822693	0.854656	0.776413	0.813454	0.868654	0.647706
0	0	0	0.1	0.3	0.1	0.1	0.3	0.1	0.821708	0.85616	0.772063	0.811718	0.871011	0.64614
0	0	0	0.1	0.3	0.1	0.1	0.4	0	0.819345	0.854896	0.768308	0.809063	0.870104	0.641643
0	0	0	0.1	0.3	0.1	0.2	0	0.3	0.815994	0.841514	0.776934	0.80773	0.854587	0.633381
0	0	0	0.1	0.3	0.1	0.2	0.1	0.2	0.822693	0.853593	0.777482	0.813571	0.86753	0.647512
0	0	0	0.1	0.3	0.1	0.2	0.2	0.1	0.821906	0.85426	0.774732	0.812404	0.868577	0.646056
0	0	0	0.1	0.3	0.1	0.2	0.3	0	0.822498	0.858013	0.771652	0.812371	0.872847	0.64777
0	0	0	0.1	0.3	0.1	0.3	0	0.2	0.817176	0.84538	0.774586	0.808279	0.85934	0.636069
0	0	0	0.1	0.3	0.1	0.3	0.1	0.1	0.821508	0.852417	0.775819	0.812154	0.86688	0.64514
0	0	0	0.1	0.3	0.1	0.3	0.2	0	0.823676	0.856559	0.775831	0.814066	0.870942	0.649615
0	0	0	0.1	0.3	0.1	0.4	0	0.1	0.818753	0.849102	0.773523	0.809406	0.863673	0.639563
0	0	0	0.1	0.3	0.1	0.4	0.1	0	0.819933	0.852727	0.771494	0.809981	0.867979	0.642193
0	0	0	0.1	0.3	0.1	0.5	0	0	0.818556	0.85021	0.771587	0.808901	0.865221	0.639311
0	0	0	0.1	0.3	0.2	0	0	0.4	0.809496	0.832515	0.774028	0.801919	0.844508	0.620207
0	0	0	0.1	0.3	0.2	0	0.1	0.3	0.815404	0.842994	0.774025	0.806821	0.856298	0.632477
0	0	0	0.1	0.3	0.2	0	0.2	0.2	0.820132	0.850801	0.775289	0.811089	0.8647	0.642423
0	0	0	0.1	0.3	0.2	0	0.3	0.1	0.818951	0.851335	0.771834	0.809483	0.865742	0.640252
0	0	0	0.1	0.3	0.2	0	0.4	0	0.817771	0.852078	0.767815	0.807579	0.867382	0.638217
0	0	0	0.1	0.3	0.2	0.1	0	0.3	0.814027	0.838092	0.777453	0.806302	0.850021	0.629376
0	0	0	0.1	0.3	0.2	0.1	0.1	0.2	0.817767	0.846208	0.775079	0.808917	0.8599	0.63722
0	0	0	0.1	0.3	0.2	0.1	0.2	0.1	0.822694	0.854326	0.776774	0.813496	0.868269	0.647664
0	0	0	0.1	0.3	0.2	0.1	0.3	0	0.821318	0.856447	0.770981	0.811283	0.871318	0.645442
0	0	0	0.1	0.3	0.2	0.2	0	0.2	0.814811	0.841994	0.773397	0.805991	0.855645	0.631235
0	0	0	0.1	0.3	0.2	0.2	0.1	0.1	0.81954	0.85036	0.773807	0.810088	0.864747	0.641143
0	0	0	0.1	0.3	0.2	0.2	0.2	0	0.820922	0.853662	0.77322	0.81128	0.868243	0.644231
0	0	0	0.1	0.3	0.2	0.3	0	0.1	0.817372	0.845709	0.774671	0.808467	0.859754	0.63653
0	0	0	0.1	0.3	0.2	0.3	0.1	0	0.820719	0.852187	0.774119	0.811044	0.866851	0.643657
0	0	0	0.1	0.3	0.2	0.4	0	0	0.818161	0.84803	0.773464	0.808907	0.862464	0.638245
0	0	0	0.1	0.3	0.3	0	0	0.3	0.809693	0.832951	0.773616	0.801967	0.845304	0.620539
0	0	0	0.1	0.3	0.3	0	0.1	0.2	0.814813	0.842114	0.773601	0.806229	0.855578	0.631225
0	0	0	0.1	0.3	0.3	0	0.2	0.1	0.817571	0.847406	0.773201	0.808418	0.861511	0.637103
0	0	0	0.1	0.3	0.3	0	0.3	0	0.817179	0.848803	0.770533	0.807679	0.863397	0.636495
0	0	0	0.1	0.3	0.3	0.1	0	0.2	0.813237	0.838484	0.774748	0.805103	0.851167	0.627858
0	0	0	0.1	0.3	0.3	0.1	0.1	0.1	0.816193	0.845516	0.772568	0.807218	0.859638	0.634394
0	0	0	0.1	0.3	0.3	0.1	0.2	0	0.817571	0.848586	0.771601	0.808044	0.863112	0.637318
0	0	0	0.1	0.3	0.3	0.2	0	0.1	0.815207	0.843052	0.773072	0.806349	0.856819	0.632088
0	0	0	0.1	0.3	0.3	0.2	0.1	0	0.816585	0.846666	0.771561	0.807207	0.861146	0.635136
0	0	0	0.1	0.3	0.3	0.3	0	0	0.816586	0.844713	0.774218	0.807704	0.858554	0.634963
0	0	0	0.1	0.3	0.4	0	0	0.2	0.807919	0.83081	0.772138	0.800196	0.843363	0.616986
0	0	0	0.1	0.3	0.4	0	0.1	0.1	0.813436	0.841143	0.771776	0.804779	0.854816	0.628626
0	0	0	0.1	0.3	0.4	0	0.2	0	0.81698	0.847262	0.77204	0.807745	0.861447	0.63594
0	0	0	0.1	0.3	0.4	0.1	0	0.1	0.812449	0.837979	0.773152	0.80409	0.851266	0.62626
0	0	0	0.1	0.3	0.4	0.1	0.1	0	0.815011	0.843936	0.771731	0.806046	0.857984	0.631912
0	0	0	0.1	0.3	0.4	0.2	0	0	0.814615	0.842254	0.772744	0.805805	0.856067	0.63092
0	0	0	0.1	0.3	0.5	0	0	0.1	0.808707	0.832252	0.772046	0.800809	0.844861	0.618565
0	0	0	0.1	0.3	0.5	0	0.1	0	0.812646	0.839745	0.771789	0.804152	0.853204	0.626952
0	0	0	0.1	0.3	0.5	0.1	0	0	0.811857	0.836745	0.77368	0.803792	0.849564	0.625012
0	0	0	0.1	0.3	0.6	0	0	0	0.809296	0.832868	0.772395	0.801303	0.845738	0.61974
0	0	0	0.1	0.4	0	0	0	0.5	0.804767	0.825786	0.771174	0.797284	0.838092	0.610559
0	0	0	0.1	0.4	0	0	0.1	0.4	0.815208	0.837637	0.78047	0.807755	0.849425	0.631489
0	0	0	0.1	0.4	0	0	0.2	0.3	0.818752	0.84497	0.779388	0.810561	0.857571	0.639034
0	0	0	0.1	0.4	0	0	0.3	0.2	0.81836	0.850345	0.771558	0.808768	0.864566	0.639013
0	0	0	0.1	0.4	0	0	0.4	0.1	0.817965	0.851331	0.769577	0.808182	0.866172	0.638566
0	0	0	0.1	0.4	0	0	0.5	0	0.811662	0.847342	0.759261	0.800585	0.863908	0.626472
0	0	0	0.1	0.4	0	0.1	0	0.4	0.81166	0.831151	0.780413	0.804752	0.842383	0.624007
0	0	0	0.1	0.4	0	0.1	0.1	0.3	0.817176	0.841329	0.780015	0.809279	0.853786	0.635551
0	0	0	0.1	0.4	0	0.1	0.2	0.2	0.820527	0.850768	0.775683	0.811301	0.86465	0.642941
0	0	0	0.1	0.4	0	0.1	0.3	0.1	0.822693	0.856217	0.774379	0.813004	0.870671	0.647978
0	0	0	0.1	0.4	0	0.1	0.4	0	0.821906	0.857918	0.770538	0.811625	0.872951	0.646832
0	0	0	0.1	0.4	0	0.2	0	0.3	0.81481	0.835805	0.7815	0.807507	0.847479	0.630426
0	0	0	0.1	0.4	0	0.2	0.1	0.2	0.81954	0.845275	0.780488	0.81142	0.858084	0.640426
0	0	0	0.1	0.4	0	0.2	0.2	0.1	0.821708	0.853389	0.775413	0.812341	0.867548	0.645631
0	0	0	0.1	0.4	0	0.2	0.3	0	0.822692	0.855845	0.774754	0.813083	0.870227	0.647843
0	0	0	0.1	0.4	0	0.3	0	0.2	0.815799	0.838961	0.779726	0.808121	0.851426	0.632632
0	0	0	0.1	0.4	0	0.3	0.1	0.1	0.819738	0.846821	0.778944	0.811294	0.860103	0.64104
0	0	0	0.1	0.4	0	0.3	0.2	0	0.820722	0.851662	0.775054	0.811404	0.865895	0.643488
0	0	0	0.1	0.4	0	0.4	0	0.1	0.81698	0.844065	0.775898	0.80838	0.857859	0.635637
0	0	0	0.1	0.4	0	0.4	0.1	0	0.819736	0.848454	0.776638	0.810828	0.862524	0.64127
0	0	0	0.1	0.4	0	0.5	0	0	0.815995	0.84428	0.773086	0.806924	0.858731	0.633878
0	0	0	0.1	0.4	0.1	0	0	0.4	0.805948	0.827315	0.77178	0.798302	0.839471	0.612811
0	0	0	0.1	0.4	0.1	0	0.1	0.3	0.8156	0.839704	0.778464	0.807678	0.852026	0.632348
0	0	0	0.1	0.4	0.1	0	0.2	0.2	0.819343	0.846954	0.778175	0.810853	0.859904	0.640322
0	0	0	0.1	0.4	0.1	0	0.3	0.1	0.820724	0.852691	0.774395	0.811403	0.866509	0.643734
0	0	0	0.1	0.4	0.1	0	0.4	0	0.817179	0.851729	0.767107	0.807035	0.866971	0.637099
0	0	0	0.1	0.4	0.1	0.1	0	0.3	0.812251	0.833274	0.778859	0.804929	0.845152	0.625363
0	0	0	0.1	0.4	0.1	0.1	0.1	0.2	0.81757	0.842974	0.778762	0.809376	0.855581	0.636369
0	0	0	0.1	0.4	0.1	0.1	0.2	0.1	0.821313	0.850299	0.778683	0.812699	0.86356	0.644505
0	0	0	0.1	0.4	0.1	0.1	0.3	0	0.823482	0.855517	0.777107	0.814203	0.869394	0.649252
0	0	0	0.1	0.4	0.1	0.2	0	0.2	0.813039	0.834543	0.77925	0.805687	0.846325	0.627039
0	0	0	0.1	0.4	0.1	0.2	0.1	0.1	0.818556	0.844692	0.778946	0.810319	0.857665	0.638513
0	0	0	0.1	0.4	0.1	0.2	0.2	0	0.823088	0.853136	0.779019	0.814208	0.866694	0.648133
0	0	0	0.1	0.4	0.1	0.3	0	0.1	0.815602	0.840605	0.777437	0.807565	0.853366	0.632588
0	0	0	0.1	0.4	0.1	0.3	0.1	0	0.821313	0.850591	0.777818	0.812413	0.864447	0.644498
0	0	0	0.1	0.4	0.1	0.4	0	0	0.818556	0.847043	0.775834	0.809748	0.860914	0.638857
0	0	0	0.1	0.4	0.2	0	0	0.3	0.808115	0.829274	0.774718	0.800829	0.841059	0.61716
0	0	0	0.1	0.4	0.2	0	0.1	0.2	0.813236	0.838075	0.775123	0.805178	0.850883	0.627762
0	0	0	0.1	0.4	0.2	0	0.2	0.1	0.821314	0.848763	0.780691	0.8131	0.861489	0.644251
0	0	0	0.1	0.4	0.2	0	0.3	0	0.8223	0.85323	0.777153	0.813228	0.867111	0.646743
0	0	0	0.1	0.4	0.2	0.1	0	0.2	0.812449	0.834584	0.77825	0.805155	0.846103	0.625939
0	0	0	0.1	0.4	0.2	0.1	0.1	0.1	0.815799	0.842288	0.775875	0.807493	0.855055	0.633047
0	0	0	0.1	0.4	0.2	0.1	0.2	0	0.823284	0.852051	0.781037	0.814826	0.865067	0.648329
0	0	0	0.1	0.4	0.2	0.2	0	0.1	0.812844	0.836305	0.776538	0.805032	0.848532	0.626858
0	0	0	0.1	0.4	0.2	0.2	0.1	0	0.818357	0.845893	0.777068	0.809818	0.859145	0.638341
0	0	0	0.1	0.4	0.2	0.3	0	0	0.814614	0.840992	0.774194	0.805994	0.854615	0.63077
0	0	0	0.1	0.4	0.3	0	0	0.2	0.807131	0.828428	0.773528	0.799776	0.840207	0.61521
0	0	0	0.1	0.4	0.3	0	0.1	0.1	0.813237	0.838944	0.773932	0.804945	0.852062	0.627861
0	0	0	0.1	0.4	0.3	0	0.2	0	0.819344	0.848048	0.776743	0.810621	0.861546	0.640522
0	0	0	0.1	0.4	0.3	0.1	0	0.1	0.811661	0.834871	0.77589	0.804013	0.846858	0.624489
0	0	0	0.1	0.4	0.3	0.1	0.1	0	0.815995	0.843905	0.773943	0.807222	0.857567	0.63367
0	0	0	0.1	0.4	0.3	0.2	0	0	0.813827	0.839501	0.774586	0.805446	0.852414	0.629089
0	0	0	0.1	0.4	0.4	0	0	0.1	0.808707	0.830382	0.774836	0.801425	0.842116	0.618385
0	0	0	0.1	0.4	0.4	0	0.1	0	0.813238	0.839942	0.772886	0.804816	0.853145	0.628043
0	0	0	0.1	0.4	0.4	0.1	0	0	0.812645	0.837928	0.773893	0.8044	0.850785	0.626634
0	0	0	0.1	0.4	0.5	0	0	0	0.808114	0.830391	0.773301	0.800584	0.842628	0.617361
0	0	0	0.1	0.5	0	0	0	0.4	0.804569	0.825198	0.771682	0.79727	0.837379	0.610218
0	0	0	0.1	0.5	0	0	0.1	0.3	0.814026	0.83553	0.780473	0.806784	0.847052	0.629015
0	0	0	0.1	0.5	0	0	0.2	0.2	0.816783	0.840793	0.780104	0.809029	0.852878	0.6348
0	0	0	0.1	0.5	0	0	0.3	0.1	0.819148	0.848479	0.775856	0.810253	0.861781	0.640195
0	0	0	0.1	0.5	0	0	0.4	0	0.818163	0.850271	0.771232	0.808538	0.86459	0.638694
0	0	0	0.1	0.5	0	0.1	0	0.3	0.811069	0.831699	0.778048	0.80377	0.843676	0.622972
0	0	0	0.1	0.5	0	0.1	0.1	0.2	0.815797	0.83891	0.780123	0.808227	0.85103	0.63271
0	0	0	0.1	0.5	0	0.1	0.2	0.1	0.818949	0.846434	0.777764	0.810394	0.859612	0.639554
0	0	0	0.1	0.5	0	0.1	0.3	0	0.82092	0.851477	0.776177	0.811795	0.865041	0.643919
0	0	0	0.1	0.5	0	0.2	0	0.2	0.813628	0.832842	0.782669	0.806753	0.844	0.627882
0	0	0	0.1	0.5	0	0.2	0.1	0.1	0.816388	0.840172	0.779638	0.808554	0.852734	0.633983
0	0	0	0.1	0.5	0	0.2	0.2	0	0.819937	0.847963	0.7781	0.811325	0.861152	0.64151
0	0	0	0.1	0.5	0	0.3	0	0.1	0.815796	0.837224	0.781945	0.808455	0.849093	0.632425
0	0	0	0.1	0.5	0	0.3	0.1	0	0.817571	0.84165	0.780421	0.809709	0.854169	0.636272
0	0	0	0.1	0.5	0	0.4	0	0	0.815995	0.840503	0.778154	0.807981	0.853327	0.633175
0	0	0	0.1	0.5	0.1	0	0	0.3	0.806145	0.82688	0.773046	0.798756	0.838705	0.613208
0	0	0	0.1	0.5	0.1	0	0.1	0.2	0.812251	0.833655	0.778462	0.804875	0.845429	0.625372
0	0	0	0.1	0.5	0.1	0	0.2	0.1	0.819343	0.844134	0.781643	0.811468	0.856457	0.63992
0	0	0	0.1	0.5	0.1	0	0.3	0	0.818754	0.847798	0.77586	0.809923	0.861071	0.639426
0	0	0	0.1	0.5	0.1	0.1	0	0.2	0.811265	0.831499	0.778838	0.804107	0.843146	0.623258
0	0	0	0.1	0.5	0.1	0.1	0.1	0.1	0.816781	0.840892	0.779586	0.808861	0.85334	0.634699
0	0	0	0.1	0.5	0.1	0.1	0.2	0	0.820329	0.846324	0.781307	0.812295	0.858795	0.642064
0	0	0	0.1	0.5	0.1	0.2	0	0.1	0.81284	0.832806	0.780649	0.805665	0.844354	0.626343
0	0	0	0.1	0.5	0.1	0.2	0.1	0	0.8156	0.839334	0.778905	0.807794	0.851762	0.632319
0	0	0	0.1	0.5	0.1	0.3	0	0	0.814812	0.836886	0.780472	0.807433	0.848653	0.630655
0	0	0	0.1	0.5	0.2	0	0	0.2	0.806341	0.826762	0.77331	0.798891	0.838774	0.613477
0	0	0	0.1	0.5	0.2	0	0.1	0.1	0.814219	0.837192	0.778468	0.806511	0.849312	0.629485
0	0	0	0.1	0.5	0.2	0	0.2	0	0.819537	0.845943	0.779617	0.811178	0.858774	0.640501
0	0	0	0.1	0.5	0.2	0.1	0	0.1	0.811857	0.833359	0.77824	0.804629	0.845	0.624652
0	0	0	0.1	0.5	0.2	0.1	0.1	0	0.81501	0.839057	0.778182	0.807237	0.851256	0.631204
0	0	0	0.1	0.5	0.2	0.2	0	0	0.812645	0.833636	0.779738	0.805515	0.845076	0.626219
0	0	0	0.1	0.5	0.3	0	0	0.1	0.808706	0.830359	0.77476	0.801335	0.842289	0.618468
0	0	0	0.1	0.5	0.3	0	0.1	0	0.81225	0.837184	0.773978	0.804141	0.850011	0.625796
0	0	0	0.1	0.5	0.3	0.1	0	0	0.810478	0.833012	0.775532	0.802989	0.844864	0.622012
0	0	0	0.1	0.5	0.4	0	0	0	0.80713	0.828096	0.773953	0.799855	0.839825	0.61518
0	0	0	0.1	0.6	0	0	0	0.3	0.803976	0.823179	0.772759	0.79693	0.835076	0.608821
0	0	0	0.1	0.6	0	0	0.1	0.2	0.812844	0.833991	0.779597	0.805606	0.845402	0.626534
0	0	0	0.1	0.6	0	0	0.2	0.1	0.814814	0.836662	0.780822	0.807494	0.84819	0.630592
0	0	0	0.1	0.6	0	0	0.3	0	0.818752	0.843797	0.780977	0.810909	0.855935	0.638827
0	0	0	0.1	0.6	0	0.1	0	0.2	0.809296	0.829964	0.776091	0.801907	0.842034	0.619419
0	0	0	0.1	0.6	0	0.1	0.1	0.1	0.813828	0.835976	0.779362	0.806413	0.847946	0.628753
0	0	0	0.1	0.6	0	0.1	0.2	0	0.818554	0.842959	0.781214	0.810698	0.855332	0.638307
0	0	0	0.1	0.6	0	0.2	0	0.1	0.812053	0.83143	0.780712	0.805058	0.842857	0.624757
0	0	0	0.1	0.6	0	0.2	0.1	0	0.813825	0.836347	0.778457	0.806176	0.848723	0.628644
0	0	0	0.1	0.6	0	0.3	0	0	0.813036	0.833105	0.780724	0.805869	0.84475	0.626753
0	0	0	0.1	0.6	0.1	0	0	0.2	0.805357	0.825729	0.772625	0.797982	0.837578	0.611615
0	0	0	0.1	0.6	0.1	0	0.1	0.1	0.81028	0.831984	0.775572	0.80253	0.844296	0.62145
0	0	0	0.1	0.6	0.1	0	0.2	0	0.817965	0.841735	0.781683	0.810385	0.853545	0.636994
0	0	0	0.1	0.6	0.1	0.1	0	0.1	0.808508	0.829441	0.774964	0.801063	0.841614	0.617888
0	0	0	0.1	0.6	0.1	0.1	0.1	0	0.814418	0.836647	0.779595	0.806892	0.848743	0.629819
0	0	0	0.1	0.6	0.1	0.2	0	0	0.812446	0.831858	0.78114	0.8055	0.84318	0.625518
0	0	0	0.1	0.6	0.2	0	0	0.1	0.805947	0.825796	0.773684	0.798623	0.837578	0.612628
0	0	0	0.1	0.6	0.2	0	0.1	0	0.812841	0.835025	0.77812	0.805331	0.846974	0.626652
0	0	0	0.1	0.6	0.2	0.1	0	0	0.811463	0.832812	0.777673	0.804069	0.844716	0.623819
0	0	0	0.1	0.6	0.3	0	0	0	0.807524	0.828711	0.773893	0.800093	0.840738	0.61604
0	0	0	0.1	0.7	0	0	0	0.2	0.803385	0.82213	0.772706	0.796409	0.833807	0.607531
0	0	0	0.1	0.7	0	0	0.1	0.1	0.811071	0.831876	0.77808	0.803852	0.843479	0.622947
0	0	0	0.1	0.7	0	0	0.2	0	0.814814	0.835786	0.782072	0.807782	0.847029	0.630501
0	0	0	0.1	0.7	0	0.1	0	0.1	0.808311	0.828512	0.77571	0.80102	0.840477	0.617424
0	0	0	0.1	0.7	0	0.1	0.1	0	0.813828	0.836149	0.77889	0.806255	0.848358	0.628726
0	0	0	0.1	0.7	0	0.2	0	0	0.811462	0.831154	0.779525	0.804345	0.842819	0.623532
0	0	0	0.1	0.7	0.1	0	0	0.1	0.804568	0.823455	0.773858	0.797621	0.834904	0.609888
0	0	0	0.1	0.7	0.1	0	0.1	0	0.809099	0.830206	0.775175	0.801469	0.842333	0.61905
0	0	0	0.1	0.7	0.1	0.1	0	0	0.807326	0.827953	0.774209	0.799944	0.840024	0.61553
0	0	0	0.1	0.7	0.2	0	0	0	0.80575	0.825802	0.77331	0.798383	0.83757	0.612317
0	0	0	0.1	0.8	0	0	0	0.1	0.803188	0.82206	0.772287	0.796177	0.833823	0.607117
0	0	0	0.1	0.8	0	0	0.1	0	0.81048	0.831454	0.777341	0.803237	0.843197	0.621886
0	0	0	0.1	0.8	0	0.1	0	0	0.808311	0.828536	0.775741	0.801029	0.840509	0.617476
0	0	0	0.1	0.8	0.1	0	0	0	0.804568	0.823377	0.773848	0.797603	0.834917	0.609849
0	0	0	0.1	0.9	0	0	0	0	0.80378	0.823086	0.772287	0.796661	0.835017	0.608346
0	0	0	0.2	0	0	0	0	0.8	0.80378	0.827202	0.766567	0.795417	0.840655	0.608899
0	0	0	0.2	0	0	0	0.1	0.7	0.810481	0.844194	0.760778	0.800091	0.860199	0.623802
0	0	0	0.2	0	0	0	0.2	0.6	0.80536	0.842186	0.750503	0.793326	0.859618	0.61399
0	0	0	0.2	0	0	0	0.3	0.5	0.797676	0.835072	0.740497	0.784525	0.85392	0.598653
0	0	0	0.2	0	0	0	0.4	0.4	0.792157	0.828243	0.735823	0.779021	0.847675	0.587351
0	0	0	0.2	0	0	0	0.5	0.3	0.788612	0.823092	0.733784	0.775611	0.842548	0.579955
0	0	0	0.2	0	0	0	0.6	0.2	0.786642	0.821748	0.73065	0.773293	0.841773	0.576122
0	0	0	0.2	0	0	0	0.7	0.1	0.783882	0.817369	0.72943	0.770731	0.837546	0.570313
0	0	0	0.2	0	0	0	0.8	0	0.782306	0.814696	0.729019	0.769354	0.834743	0.566913
0	0	0	0.2	0	0	0.1	0	0.7	0.810475	0.838034	0.768134	0.801401	0.852428	0.622616
0	0	0	0.2	0	0	0.1	0.1	0.6	0.82033	0.856948	0.767913	0.809885	0.872353	0.643616
0	0	0	0.2	0	0	0.1	0.2	0.5	0.81521	0.857403	0.754764	0.802555	0.87507	0.634474
0	0	0	0.2	0	0	0.1	0.3	0.4	0.806344	0.850239	0.742456	0.792202	0.869462	0.617274
0	0	0	0.2	0	0	0.1	0.4	0.3	0.800234	0.841123	0.738745	0.78612	0.860729	0.604422
0	0	0	0.2	0	0	0.1	0.5	0.2	0.795898	0.834059	0.737347	0.782316	0.853596	0.595276
0	0	0	0.2	0	0	0.1	0.6	0.1	0.79176	0.828346	0.734552	0.778303	0.848077	0.586654
0	0	0	0.2	0	0	0.1	0.7	0	0.789396	0.824415	0.733731	0.776206	0.844262	0.581617
0	0	0	0.2	0	0	0.2	0	0.6	0.80949	0.836092	0.767966	0.800423	0.850643	0.620522
0	0	0	0.2	0	0	0.2	0.1	0.5	0.81875	0.854062	0.767147	0.808108	0.869544	0.640116
0	0	0	0.2	0	0	0.2	0.2	0.4	0.816784	0.857303	0.758657	0.804777	0.874348	0.637236
0	0	0	0.2	0	0	0.2	0.3	0.3	0.813041	0.856592	0.750935	0.799897	0.874789	0.630634
0	0	0	0.2	0	0	0.2	0.4	0.2	0.806143	0.848308	0.744362	0.792301	0.867289	0.616739
0	0	0	0.2	0	0	0.2	0.5	0.1	0.799053	0.840542	0.736746	0.784727	0.860412	0.602204
0	0	0	0.2	0	0	0.2	0.6	0	0.795897	0.833702	0.737649	0.782332	0.853332	0.595222
0	0	0	0.2	0	0	0.3	0	0.5	0.805157	0.831044	0.763881	0.795928	0.845819	0.611632
0	0	0	0.2	0	0	0.3	0.1	0.4	0.815401	0.847183	0.767233	0.804973	0.862664	0.632921
0	0	0	0.2	0	0	0.3	0.2	0.3	0.815994	0.852868	0.762117	0.804766	0.869277	0.634999
0	0	0	0.2	0	0	0.3	0.3	0.2	0.815602	0.855705	0.757824	0.803519	0.872776	0.634881
0	0	0	0.2	0	0	0.3	0.4	0.1	0.812254	0.854661	0.751151	0.799142	0.872838	0.628806
0	0	0	0.2	0	0	0.3	0.5	0	0.808114	0.849514	0.74734	0.794629	0.867958	0.620282
0	0	0	0.2	0	0	0.4	0	0.4	0.804368	0.829778	0.763311	0.795031	0.844592	0.609888
0	0	0	0.2	0	0	0.4	0.1	0.3	0.810871	0.840546	0.764979	0.800766	0.856143	0.62367
0	0	0	0.2	0	0	0.4	0.2	0.2	0.81343	0.848806	0.760826	0.802206	0.865541	0.629712
0	0	0	0.2	0	0	0.4	0.3	0.1	0.816193	0.854097	0.760889	0.804603	0.870873	0.635591
0	0	0	0.2	0	0	0.4	0.4	0	0.814418	0.853244	0.757696	0.802343	0.870586	0.632333
0	0	0	0.2	0	0	0.5	0	0.3	0.803185	0.82791	0.762842	0.793926	0.8427	0.607422
0	0	0	0.2	0	0	0.5	0.1	0.2	0.806732	0.835438	0.761433	0.796528	0.851449	0.615263
0	0	0	0.2	0	0	0.5	0.2	0.1	0.810475	0.842281	0.761995	0.799936	0.858473	0.623242
0	0	0	0.2	0	0	0.5	0.3	0	0.813234	0.848635	0.760407	0.801911	0.865436	0.629254
0	0	0	0.2	0	0	0.6	0	0.2	0.798655	0.821938	0.759584	0.789394	0.836723	0.598123
0	0	0	0.2	0	0	0.6	0.1	0.1	0.804171	0.831581	0.760156	0.794102	0.8476	0.609927
0	0	0	0.2	0	0	0.6	0.2	0	0.808701	0.839732	0.760536	0.797988	0.856149	0.619466
0	0	0	0.2	0	0	0.7	0	0.1	0.795505	0.816998	0.758835	0.786698	0.831222	0.591643
0	0	0	0.2	0	0	0.7	0.1	0	0.800428	0.826116	0.758046	0.790487	0.841973	0.602059
0	0	0	0.2	0	0	0.8	0	0	0.793533	0.811962	0.761232	0.785627	0.825056	0.58744
0	0	0	0.2	0	0.1	0	0	0.7	0.806735	0.831709	0.767921	0.798303	0.845402	0.614992
0	0	0	0.2	0	0.1	0	0.1	0.6	0.813241	0.846276	0.764338	0.803116	0.861678	0.628853
0	0	0	0.2	0	0.1	0	0.2	0.5	0.811467	0.848489	0.757248	0.799963	0.865226	0.626206
0	0	0	0.2	0	0.1	0	0.3	0.4	0.806149	0.844302	0.749594	0.793726	0.861818	0.61569
0	0	0	0.2	0	0.1	0	0.4	0.3	0.799055	0.837676	0.740485	0.785733	0.856757	0.601602
0	0	0	0.2	0	0.1	0	0.5	0.2	0.794915	0.831303	0.73857	0.781888	0.850425	0.59292
0	0	0	0.2	0	0.1	0	0.6	0.1	0.792156	0.827861	0.736169	0.779046	0.847261	0.587242
0	0	0	0.2	0	0.1	0	0.7	0	0.790384	0.824651	0.736102	0.777608	0.843692	0.583396
0	0	0	0.2	0	0.1	0.1	0	0.6	0.81343	0.841755	0.770413	0.804269	0.855972	0.628657
0	0	0	0.2	0	0.1	0.1	0.1	0.5	0.817769	0.853078	0.766767	0.807494	0.868373	0.638311
0	0	0	0.2	0	0.1	0.1	0.2	0.4	0.817968	0.859717	0.758891	0.80598	0.876636	0.639897
0	0	0	0.2	0	0.1	0.1	0.3	0.3	0.813634	0.85462	0.75481	0.801214	0.871889	0.631264
0	0	0	0.2	0	0.1	0.1	0.4	0.2	0.806343	0.847074	0.746511	0.79318	0.865482	0.616662
0	0	0	0.2	0	0.1	0.1	0.5	0.1	0.800826	0.839541	0.742376	0.787462	0.858444	0.605299
0	0	0	0.2	0	0.1	0.1	0.6	0	0.796884	0.834674	0.738796	0.783391	0.854024	0.597134
0	0	0	0.2	0	0.1	0.2	0	0.5	0.812843	0.841722	0.768673	0.803408	0.856316	0.627358
0	0	0	0.2	0	0.1	0.2	0.1	0.4	0.819736	0.854693	0.768641	0.80922	0.869987	0.642005
0	0	0	0.2	0	0.1	0.2	0.2	0.3	0.820135	0.85815	0.765658	0.809132	0.87387	0.643335
0	0	0	0.2	0	0.1	0.2	0.3	0.2	0.816785	0.856936	0.759161	0.804813	0.874095	0.637377
0	0	0	0.2	0	0.1	0.2	0.4	0.1	0.811859	0.853807	0.751175	0.798823	0.872029	0.627902
0	0	0	0.2	0	0.1	0.2	0.5	0	0.806734	0.848433	0.745498	0.7931	0.867253	0.617702
0	0	0	0.2	0	0.1	0.3	0	0.4	0.810869	0.840854	0.764677	0.800839	0.856475	0.623619
0	0	0	0.2	0	0.1	0.3	0.1	0.3	0.819342	0.852584	0.770208	0.809181	0.867623	0.640911
0	0	0	0.2	0	0.1	0.3	0.2	0.2	0.819936	0.855443	0.768385	0.809441	0.870695	0.642501
0	0	0	0.2	0	0.1	0.3	0.3	0.1	0.817378	0.856556	0.760965	0.805678	0.87316	0.638218
0	0	0	0.2	0	0.1	0.3	0.4	0	0.815604	0.856225	0.756934	0.803264	0.87361	0.634927
0	0	0	0.2	0	0.1	0.4	0	0.3	0.810673	0.838326	0.767298	0.801112	0.853265	0.62281
0	0	0	0.2	0	0.1	0.4	0.1	0.2	0.81619	0.847152	0.769412	0.806244	0.862454	0.63447
0	0	0	0.2	0	0.1	0.4	0.2	0.1	0.818358	0.853095	0.767027	0.807637	0.868913	0.639236
0	0	0	0.2	0	0.1	0.4	0.3	0	0.817376	0.855425	0.762048	0.805871	0.872018	0.637904
0	0	0	0.2	0	0.1	0.5	0	0.2	0.806339	0.833171	0.763337	0.796649	0.848722	0.614061
0	0	0	0.2	0	0.1	0.5	0.1	0.1	0.812051	0.841987	0.765709	0.801867	0.85774	0.626
0	0	0	0.2	0	0.1	0.5	0.2	0	0.814811	0.847639	0.765499	0.804319	0.863522	0.631952
0	0	0	0.2	0	0.1	0.6	0	0.1	0.804762	0.830705	0.762923	0.795273	0.845862	0.61075
0	0	0	0.2	0	0.1	0.6	0.1	0	0.808704	0.838318	0.762085	0.798242	0.854662	0.619239
0	0	0	0.2	0	0.1	0.7	0	0	0.8022	0.82668	0.76207	0.792957	0.841415	0.605366
0	0	0	0.2	0	0.2	0	0	0.6	0.807129	0.831871	0.768053	0.798443	0.845747	0.615602
0	0	0	0.2	0	0.2	0	0.1	0.5	0.813635	0.844141	0.768357	0.804348	0.858514	0.629296
0	0	0	0.2	0	0.2	0	0.2	0.4	0.812057	0.847361	0.759943	0.801116	0.863757	0.626948
0	0	0	0.2	0	0.2	0	0.3	0.3	0.810285	0.846941	0.756346	0.798805	0.863623	0.623688
0	0	0	0.2	0	0.2	0	0.4	0.2	0.805952	0.843797	0.749669	0.793644	0.861541	0.61526
0	0	0	0.2	0	0.2	0	0.5	0.1	0.801418	0.839059	0.744365	0.788521	0.857566	0.606124
0	0	0	0.2	0	0.2	0	0.6	0	0.795702	0.831886	0.739679	0.782663	0.85078	0.594509
0	0	0	0.2	0	0.2	0.1	0	0.5	0.813431	0.842705	0.769242	0.804113	0.857086	0.628716
0	0	0	0.2	0	0.2	0.1	0.1	0.4	0.817963	0.850895	0.769662	0.808058	0.865627	0.638249
0	0	0	0.2	0	0.2	0.1	0.2	0.3	0.818953	0.855367	0.76666	0.80849	0.87059	0.640712
0	0	0	0.2	0	0.2	0.1	0.3	0.2	0.818163	0.858895	0.760453	0.806368	0.875574	0.64027
0	0	0	0.2	0	0.2	0.1	0.4	0.1	0.811662	0.851894	0.753223	0.799144	0.869731	0.627266
0	0	0	0.2	0	0.2	0.1	0.5	0	0.807525	0.846897	0.74955	0.794851	0.864776	0.618726
0	0	0	0.2	0	0.2	0.2	0	0.4	0.81363	0.843945	0.768004	0.804005	0.858692	0.62925
0	0	0	0.2	0	0.2	0.2	0.1	0.3	0.81954	0.851559	0.772271	0.809839	0.866133	0.641195
0	0	0	0.2	0	0.2	0.2	0.2	0.2	0.821314	0.857217	0.769563	0.810834	0.872243	0.645346
0	0	0	0.2	0	0.2	0.2	0.3	0.1	0.820332	0.860265	0.763356	0.808693	0.876853	0.644278
0	0	0	0.2	0	0.2	0.2	0.4	0	0.815995	0.857293	0.756688	0.803529	0.874861	0.635987
0	0	0	0.2	0	0.2	0.3	0	0.3	0.81166	0.841241	0.766376	0.801934	0.856398	0.625171
0	0	0	0.2	0	0.2	0.3	0.1	0.2	0.815993	0.849529	0.765792	0.805344	0.865505	0.634369
0	0	0	0.2	0	0.2	0.3	0.2	0.1	0.820329	0.855129	0.769443	0.809882	0.870411	0.64316
0	0	0	0.2	0	0.2	0.3	0.3	0	0.819346	0.857075	0.764773	0.80814	0.873121	0.641701
0	0	0	0.2	0	0.2	0.4	0	0.2	0.810081	0.839301	0.76466	0.800122	0.854904	0.621937
0	0	0	0.2	0	0.2	0.4	0.1	0.1	0.816388	0.848163	0.768623	0.80629	0.863499	0.634904
0	0	0	0.2	0	0.2	0.4	0.2	0	0.81895	0.853032	0.768522	0.808445	0.86845	0.640226
0	0	0	0.2	0	0.2	0.5	0	0.1	0.808505	0.837179	0.763326	0.798434	0.852954	0.618637
0	0	0	0.2	0	0.2	0.5	0.1	0	0.813826	0.845117	0.766199	0.803598	0.860694	0.629652
0	0	0	0.2	0	0.2	0.6	0	0	0.805747	0.832724	0.762586	0.795998	0.84826	0.612921
0	0	0	0.2	0	0.3	0	0	0.5	0.806734	0.829989	0.769559	0.798395	0.843333	0.614557
0	0	0	0.2	0	0.3	0	0.1	0.4	0.813039	0.840695	0.770793	0.8041	0.854687	0.6276
0	0	0	0.2	0	0.3	0	0.2	0.3	0.815603	0.847787	0.768202	0.805893	0.862463	0.633434
0	0	0	0.2	0	0.3	0	0.3	0.2	0.811269	0.846235	0.759459	0.800322	0.862529	0.625285
0	0	0	0.2	0	0.3	0	0.4	0.1	0.808117	0.845506	0.752747	0.796048	0.862881	0.619598
0	0	0	0.2	0	0.3	0	0.5	0	0.805951	0.843794	0.749555	0.793585	0.861539	0.615191
0	0	0	0.2	0	0.3	0.1	0	0.4	0.811858	0.838358	0.771245	0.803227	0.85197	0.625193
0	0	0	0.2	0	0.3	0.1	0.1	0.3	0.816192	0.848007	0.768762	0.806287	0.862973	0.634512
0	0	0	0.2	0	0.3	0.1	0.2	0.2	0.817374	0.851631	0.767406	0.807211	0.866757	0.637247
0	0	0	0.2	0	0.3	0.1	0.3	0.1	0.817771	0.854764	0.764547	0.806962	0.870208	0.638476
0	0	0	0.2	0	0.3	0.1	0.4	0	0.816194	0.855336	0.759978	0.80451	0.872081	0.636076
0	0	0	0.2	0	0.3	0.2	0	0.3	0.814221	0.844643	0.768368	0.804522	0.85961	0.63049
0	0	0	0.2	0	0.3	0.2	0.1	0.2	0.81954	0.850648	0.773516	0.810121	0.864939	0.641073
0	0	0	0.2	0	0.3	0.2	0.2	0.1	0.81954	0.854452	0.768843	0.80923	0.869555	0.641666
0	0	0	0.2	0	0.3	0.2	0.3	0	0.821512	0.859712	0.766812	0.810422	0.875582	0.646209
0	0	0	0.2	0	0.3	0.3	0	0.2	0.813828	0.844481	0.767543	0.804022	0.859503	0.629659
0	0	0	0.2	0	0.3	0.3	0.1	0.1	0.817571	0.84945	0.770355	0.807806	0.86422	0.637331
0	0	0	0.2	0	0.3	0.3	0.2	0	0.81875	0.852721	0.768612	0.808299	0.868051	0.639902
0	0	0	0.2	0	0.3	0.4	0	0.1	0.810871	0.839865	0.765824	0.801035	0.855335	0.623458
0	0	0	0.2	0	0.3	0.4	0.1	0	0.815993	0.8473	0.769151	0.806169	0.862299	0.634119
0	0	0	0.2	0	0.3	0.5	0	0	0.809293	0.838086	0.764189	0.799342	0.853611	0.620176
0	0	0	0.2	0	0.4	0	0	0.4	0.804766	0.829226	0.766114	0.796201	0.842867	0.610783
0	0	0	0.2	0	0.4	0	0.1	0.3	0.812647	0.838265	0.773159	0.804272	0.851463	0.626514
0	0	0	0.2	0	0.4	0	0.2	0.2	0.814025	0.84517	0.767204	0.804191	0.860175	0.63002
0	0	0	0.2	0	0.4	0	0.3	0.1	0.812254	0.844908	0.763929	0.802241	0.86008	0.626858
0	0	0	0.2	0	0.4	0	0.4	0	0.810679	0.84616	0.758291	0.799604	0.862362	0.624164
0	0	0	0.2	0	0.4	0.1	0	0.3	0.809494	0.835111	0.769637	0.800859	0.84892	0.620392
0	0	0	0.2	0	0.4	0.1	0.1	0.2	0.816193	0.845954	0.771551	0.806889	0.860228	0.634225
0	0	0	0.2	0	0.4	0.1	0.2	0.1	0.817374	0.849812	0.769685	0.807625	0.864427	0.636958
0	0	0	0.2	0	0.4	0.1	0.3	0	0.816983	0.851548	0.766622	0.806739	0.866733	0.63651
0	0	0	0.2	0	0.4	0.2	0	0.2	0.814617	0.843987	0.770353	0.80528	0.858376	0.63115
0	0	0	0.2	0	0.4	0.2	0.1	0.1	0.818162	0.849018	0.772272	0.80868	0.863386	0.638285
0	0	0	0.2	0	0.4	0.2	0.2	0	0.819541	0.852847	0.770748	0.809595	0.867621	0.641359
0	0	0	0.2	0	0.4	0.3	0	0.1	0.814222	0.844744	0.768317	0.804513	0.859458	0.63045
0	0	0	0.2	0	0.4	0.3	0.1	0	0.817569	0.847555	0.772665	0.808203	0.86186	0.63703
0	0	0	0.2	0	0.4	0.4	0	0	0.812842	0.841937	0.76829	0.803283	0.856803	0.62746
0	0	0	0.2	0	0.5	0	0	0.3	0.80516	0.828803	0.767735	0.796936	0.842003	0.611392
0	0	0	0.2	0	0.5	0	0.1	0.2	0.812449	0.837899	0.773256	0.804138	0.85101	0.626128
0	0	0	0.2	0	0.5	0	0.2	0.1	0.812449	0.841597	0.767972	0.803012	0.856281	0.626567
0	0	0	0.2	0	0.5	0	0.3	0	0.811269	0.843836	0.762546	0.801011	0.859338	0.624781
0	0	0	0.2	0	0.5	0.1	0	0.2	0.808903	0.833817	0.770079	0.800475	0.847324	0.619161
0	0	0	0.2	0	0.5	0.1	0.1	0.1	0.815208	0.844144	0.771524	0.806037	0.858202	0.632117
0	0	0	0.2	0	0.5	0.1	0.2	0	0.816387	0.848156	0.769183	0.806602	0.862814	0.634819
0	0	0	0.2	0	0.5	0.2	0	0.1	0.81304	0.841444	0.770044	0.803958	0.85554	0.627856
0	0	0	0.2	0	0.5	0.2	0.1	0	0.815206	0.844629	0.770715	0.805828	0.859137	0.632233
0	0	0	0.2	0	0.5	0.3	0	0	0.813828	0.843365	0.769062	0.804268	0.85789	0.629525
0	0	0	0.2	0	0.6	0	0	0.2	0.804766	0.827829	0.768057	0.796652	0.840692	0.610452
0	0	0	0.2	0	0.6	0	0.1	0.1	0.811464	0.836385	0.772836	0.803211	0.849399	0.624061
0	0	0	0.2	0	0.6	0	0.2	0	0.81304	0.842448	0.768448	0.803667	0.85702	0.627798
0	0	0	0.2	0	0.6	0.1	0	0.1	0.808903	0.833247	0.770792	0.800624	0.846443	0.618984
0	0	0	0.2	0	0.6	0.1	0.1	0	0.813238	0.840481	0.771536	0.804397	0.854244	0.627913
0	0	0	0.2	0	0.6	0.2	0	0	0.812055	0.840127	0.769122	0.802842	0.854394	0.625806
0	0	0	0.2	0	0.7	0	0	0.1	0.803386	0.825667	0.767694	0.795462	0.838303	0.6076
0	0	0	0.2	0	0.7	0	0.1	0	0.810085	0.835123	0.771312	0.801835	0.848163	0.621301
0	0	0	0.2	0	0.7	0.1	0	0	0.806932	0.830595	0.769633	0.798778	0.843552	0.614908
0	0	0	0.2	0	0.8	0	0	0	0.803584	0.824949	0.769275	0.795965	0.837038	0.60786
0	0	0	0.2	0.1	0	0	0	0.7	0.805357	0.830817	0.765793	0.796751	0.844354	0.612108
0	0	0	0.2	0.1	0	0	0.1	0.6	0.816588	0.848294	0.77038	0.807255	0.862741	0.635612
0	0	0	0.2	0.1	0	0	0.2	0.5	0.816195	0.85532	0.760065	0.804626	0.872092	0.636044
0	0	0	0.2	0.1	0	0	0.3	0.4	0.808512	0.845702	0.753665	0.796613	0.862867	0.620418
0	0	0	0.2	0.1	0	0	0.4	0.3	0.801812	0.838651	0.746205	0.789342	0.856902	0.60696
0	0	0	0.2	0.1	0	0	0.5	0.2	0.798067	0.832731	0.744392	0.785797	0.850856	0.598843
0	0	0	0.2	0.1	0	0	0.6	0.1	0.795896	0.830724	0.741645	0.783421	0.849215	0.594478
0	0	0	0.2	0.1	0	0	0.7	0	0.792155	0.825899	0.738894	0.779764	0.844477	0.586812
0	0	0	0.2	0.1	0	0.1	0	0.6	0.814813	0.845668	0.769049	0.805399	0.860355	0.631798
0	0	0	0.2	0.1	0	0.1	0.1	0.5	0.819148	0.853369	0.769313	0.809023	0.86867	0.640929
0	0	0	0.2	0.1	0	0.1	0.2	0.4	0.821318	0.860129	0.766378	0.810334	0.876226	0.646241
0	0	0	0.2	0.1	0	0.1	0.3	0.3	0.818362	0.860878	0.758536	0.806171	0.878078	0.641067
0	0	0	0.2	0.1	0	0.1	0.4	0.2	0.810481	0.852882	0.749235	0.797241	0.871221	0.625321
0	0	0	0.2	0.1	0	0.1	0.5	0.1	0.802994	0.844281	0.741673	0.789247	0.8636	0.610043
0	0	0	0.2	0.1	0	0.1	0.6	0	0.798461	0.837032	0.739637	0.784998	0.856439	0.600365
0	0	0	0.2	0.1	0	0.2	0	0.5	0.816189	0.845105	0.772269	0.806948	0.859661	0.634114
0	0	0	0.2	0.1	0	0.2	0.1	0.4	0.821118	0.855595	0.770648	0.810803	0.871036	0.644747
0	0	0	0.2	0.1	0	0.2	0.2	0.3	0.82171	0.861007	0.765797	0.810481	0.87723	0.646861
0	0	0	0.2	0.1	0	0.2	0.3	0.2	0.818952	0.860853	0.75961	0.80688	0.878046	0.64196
0	0	0	0.2	0.1	0	0.2	0.4	0.1	0.816981	0.861278	0.754388	0.803971	0.879204	0.638553
0	0	0	0.2	0.1	0	0.2	0.5	0	0.808706	0.852455	0.745292	0.794745	0.871768	0.622183
0	0	0	0.2	0.1	0	0.3	0	0.4	0.81343	0.841403	0.770222	0.804148	0.856224	0.628492
0	0	0	0.2	0.1	0	0.3	0.1	0.3	0.819341	0.85101	0.772204	0.809581	0.865831	0.640751
0	0	0	0.2	0.1	0	0.3	0.2	0.2	0.82092	0.857762	0.767527	0.809969	0.873624	0.644768
0	0	0	0.2	0.1	0	0.3	0.3	0.1	0.818755	0.859077	0.760947	0.806866	0.875971	0.641108
0	0	0	0.2	0.1	0	0.3	0.4	0	0.817374	0.86079	0.755379	0.804429	0.878897	0.639017
0	0	0	0.2	0.1	0	0.4	0	0.3	0.809492	0.836187	0.767407	0.800226	0.851062	0.620423
0	0	0	0.2	0.1	0	0.4	0.1	0.2	0.816189	0.847427	0.768995	0.806176	0.862779	0.634434
0	0	0	0.2	0.1	0	0.4	0.2	0.1	0.819738	0.85396	0.769455	0.809371	0.869321	0.641943
0	0	0	0.2	0.1	0	0.4	0.3	0	0.817966	0.855955	0.762818	0.806547	0.872368	0.639042
0	0	0	0.2	0.1	0	0.5	0	0.2	0.809097	0.834989	0.768241	0.800118	0.849505	0.619565
0	0	0	0.2	0.1	0	0.5	0.1	0.1	0.814417	0.845029	0.76794	0.804461	0.860502	0.630954
0	0	0	0.2	0.1	0	0.5	0.2	0	0.815599	0.848109	0.766547	0.805088	0.863937	0.633454
0	0	0	0.2	0.1	0	0.6	0	0.1	0.8089	0.834342	0.768548	0.799973	0.848664	0.619054
0	0	0	0.2	0.1	0	0.6	0.1	0	0.811068	0.839488	0.766566	0.801226	0.855046	0.623854
0	0	0	0.2	0.1	0	0.7	0	0	0.804566	0.829327	0.764573	0.79552	0.84396	0.610297
0	0	0	0.2	0.1	0.1	0	0	0.6	0.810086	0.835118	0.771278	0.801738	0.848434	0.621506
0	0	0	0.2	0.1	0.1	0	0.1	0.5	0.817179	0.84728	0.773079	0.808293	0.861104	0.636483
0	0	0	0.2	0.1	0.1	0	0.2	0.4	0.817181	0.85241	0.766574	0.807002	0.867766	0.637381
0	0	0	0.2	0.1	0.1	0	0.3	0.3	0.814422	0.851329	0.760877	0.803241	0.867688	0.632159
0	0	0	0.2	0.1	0.1	0	0.4	0.2	0.808315	0.845836	0.752741	0.796117	0.863192	0.620029
0	0	0	0.2	0.1	0.1	0	0.5	0.1	0.802994	0.840466	0.746428	0.790367	0.858848	0.609246
0	0	0	0.2	0.1	0.1	0	0.6	0	0.797673	0.834619	0.740819	0.784619	0.853607	0.598457
0	0	0	0.2	0.1	0.1	0.1	0	0.5	0.817374	0.849182	0.770512	0.807789	0.863832	0.63699
0	0	0	0.2	0.1	0.1	0.1	0.1	0.4	0.819345	0.853884	0.769479	0.80934	0.869002	0.641429
0	0	0	0.2	0.1	0.1	0.1	0.2	0.3	0.818559	0.853978	0.767419	0.808171	0.869411	0.640049
0	0	0	0.2	0.1	0.1	0.1	0.3	0.2	0.818559	0.858321	0.761939	0.806957	0.874913	0.640891
0	0	0	0.2	0.1	0.1	0.1	0.4	0.1	0.816196	0.857422	0.757693	0.804124	0.874354	0.636451
0	0	0	0.2	0.1	0.1	0.1	0.5	0	0.808904	0.848794	0.750458	0.796236	0.866885	0.621643
0	0	0	0.2	0.1	0.1	0.2	0	0.4	0.817965	0.849141	0.771558	0.808386	0.864012	0.638044
0	0	0	0.2	0.1	0.1	0.2	0.1	0.3	0.822101	0.854518	0.774557	0.812452	0.868902	0.646324
0	0	0	0.2	0.1	0.1	0.2	0.2	0.2	0.821709	0.85876	0.768415	0.810922	0.874583	0.646477
0	0	0	0.2	0.1	0.1	0.2	0.3	0.1	0.821711	0.862008	0.764537	0.810203	0.878409	0.647018
0	0	0	0.2	0.1	0.1	0.2	0.4	0	0.819739	0.862113	0.760006	0.807588	0.879315	0.64372
0	0	0	0.2	0.1	0.1	0.3	0	0.3	0.814614	0.84518	0.768313	0.804823	0.860425	0.631193
0	0	0	0.2	0.1	0.1	0.3	0.1	0.2	0.820721	0.854796	0.770636	0.810431	0.870296	0.643921
0	0	0	0.2	0.1	0.1	0.3	0.2	0.1	0.824269	0.859165	0.773766	0.814087	0.874077	0.651092
0	0	0	0.2	0.1	0.1	0.3	0.3	0	0.81974	0.858521	0.764138	0.808395	0.874851	0.642851
0	0	0	0.2	0.1	0.1	0.4	0	0.2	0.812054	0.840107	0.768786	0.802795	0.855014	0.625783
0	0	0	0.2	0.1	0.1	0.4	0.1	0.1	0.81875	0.852598	0.76863	0.808308	0.868281	0.63995
0	0	0	0.2	0.1	0.1	0.4	0.2	0	0.822298	0.856304	0.772551	0.812135	0.871344	0.647015
0	0	0	0.2	0.1	0.1	0.5	0	0.1	0.811855	0.839931	0.768205	0.802406	0.854996	0.62529
0	0	0	0.2	0.1	0.1	0.5	0.1	0	0.815992	0.848544	0.767024	0.805602	0.864466	0.634278
0	0	0	0.2	0.1	0.1	0.6	0	0	0.808898	0.835947	0.766201	0.799476	0.851108	0.619267
0	0	0	0.2	0.1	0.2	0	0	0.5	0.810478	0.836096	0.77084	0.801946	0.84969	0.622379
0	0	0	0.2	0.1	0.2	0	0.1	0.4	0.817376	0.846836	0.773683	0.808456	0.860716	0.636677
0	0	0	0.2	0.1	0.2	0	0.2	0.3	0.815408	0.847689	0.767976	0.80574	0.862674	0.63322
0	0	0	0.2	0.1	0.2	0	0.3	0.2	0.813239	0.848952	0.760868	0.802333	0.865407	0.629479
0	0	0	0.2	0.1	0.2	0	0.4	0.1	0.814619	0.851971	0.76027	0.803207	0.868477	0.63251
0	0	0	0.2	0.1	0.2	0	0.5	0	0.807921	0.844966	0.753194	0.796037	0.861887	0.619092
0	0	0	0.2	0.1	0.2	0.1	0	0.4	0.817373	0.84704	0.773266	0.808311	0.861102	0.636692
0	0	0	0.2	0.1	0.2	0.1	0.1	0.3	0.81974	0.852814	0.771884	0.810172	0.867346	0.641982
0	0	0	0.2	0.1	0.2	0.1	0.2	0.2	0.81718	0.852904	0.765484	0.806633	0.868538	0.637306
0	0	0	0.2	0.1	0.2	0.1	0.3	0.1	0.818167	0.855703	0.764288	0.807226	0.871691	0.639562
0	0	0	0.2	0.1	0.2	0.1	0.4	0	0.81718	0.856873	0.760319	0.805447	0.873643	0.638022
0	0	0	0.2	0.1	0.2	0.2	0	0.3	0.81698	0.849346	0.769211	0.807127	0.864271	0.63627
0	0	0	0.2	0.1	0.2	0.2	0.1	0.2	0.817175	0.849797	0.768765	0.807097	0.865078	0.636663
0	0	0	0.2	0.1	0.2	0.2	0.2	0.1	0.821315	0.856159	0.770751	0.811045	0.871452	0.645326
0	0	0	0.2	0.1	0.2	0.2	0.3	0	0.820135	0.859628	0.763685	0.808611	0.87601	0.643744
0	0	0	0.2	0.1	0.2	0.3	0	0.2	0.81363	0.845029	0.766286	0.803584	0.860309	0.629339
0	0	0	0.2	0.1	0.2	0.3	0.1	0.1	0.818949	0.851889	0.770182	0.808872	0.867014	0.640115
0	0	0	0.2	0.1	0.2	0.3	0.2	0	0.8221	0.855838	0.772425	0.811834	0.871022	0.646558
0	0	0	0.2	0.1	0.2	0.4	0	0.1	0.812052	0.842709	0.765058	0.801923	0.858501	0.626063
0	0	0	0.2	0.1	0.2	0.4	0.1	0	0.818555	0.852592	0.768261	0.808131	0.868222	0.639539
0	0	0	0.2	0.1	0.2	0.5	0	0	0.811657	0.840478	0.766957	0.80195	0.85573	0.624965
0	0	0	0.2	0.1	0.3	0	0	0.4	0.811265	0.837443	0.770888	0.802646	0.851201	0.623952
0	0	0	0.2	0.1	0.3	0	0.1	0.3	0.816782	0.845909	0.773159	0.807738	0.859923	0.635383
0	0	0	0.2	0.1	0.3	0	0.2	0.2	0.81836	0.848589	0.773684	0.809277	0.862606	0.638675
0	0	0	0.2	0.1	0.3	0	0.3	0.1	0.814618	0.849151	0.7639	0.804186	0.864937	0.631856
0	0	0	0.2	0.1	0.3	0	0.4	0	0.812846	0.847907	0.761056	0.801978	0.864061	0.628407
0	0	0	0.2	0.1	0.3	0.1	0	0.3	0.815599	0.844002	0.772792	0.806609	0.858019	0.633022
0	0	0	0.2	0.1	0.3	0.1	0.1	0.2	0.817177	0.848825	0.770606	0.807685	0.863399	0.636585
0	0	0	0.2	0.1	0.3	0.1	0.2	0.1	0.820133	0.853245	0.772161	0.810486	0.867726	0.642752
0	0	0	0.2	0.1	0.3	0.1	0.3	0	0.818954	0.854709	0.767334	0.808498	0.87002	0.640719
0	0	0	0.2	0.1	0.3	0.2	0	0.2	0.816782	0.847496	0.771253	0.807374	0.861939	0.635715
0	0	0	0.2	0.1	0.3	0.2	0.1	0.1	0.818554	0.850654	0.771224	0.808852	0.865465	0.639363
0	0	0	0.2	0.1	0.3	0.2	0.2	0	0.819541	0.852822	0.770809	0.809561	0.867872	0.64157
0	0	0	0.2	0.1	0.3	0.3	0	0.1	0.815405	0.846745	0.768808	0.805717	0.861524	0.632987
0	0	0	0.2	0.1	0.3	0.3	0.1	0	0.818554	0.850846	0.770584	0.808564	0.865779	0.639267
0	0	0	0.2	0.1	0.3	0.4	0	0	0.813238	0.845537	0.764768	0.802989	0.861044	0.62869
0	0	0	0.2	0.1	0.4	0	0	0.3	0.808901	0.832705	0.77173	0.800838	0.845668	0.619027
0	0	0	0.2	0.1	0.4	0	0.1	0.2	0.814025	0.84169	0.772023	0.805204	0.855543	0.629661
0	0	0	0.2	0.1	0.4	0	0.2	0.1	0.81777	0.846011	0.775639	0.809177	0.8594	0.637177
0	0	0	0.2	0.1	0.4	0	0.3	0	0.813832	0.845821	0.766255	0.803971	0.860992	0.629894
0	0	0	0.2	0.1	0.4	0.1	0	0.2	0.813235	0.840279	0.772028	0.804472	0.854098	0.62815
0	0	0	0.2	0.1	0.4	0.1	0.1	0.1	0.815799	0.84537	0.771723	0.806671	0.859428	0.633542
0	0	0	0.2	0.1	0.4	0.1	0.2	0	0.818951	0.850886	0.772047	0.809413	0.865283	0.640061
0	0	0	0.2	0.1	0.4	0.2	0	0.1	0.816387	0.844562	0.773945	0.807539	0.858437	0.634516
0	0	0	0.2	0.1	0.4	0.2	0.1	0	0.817964	0.850592	0.770033	0.808119	0.865417	0.638299
0	0	0	0.2	0.1	0.4	0.3	0	0	0.817573	0.849409	0.770713	0.807946	0.863781	0.637341
0	0	0	0.2	0.1	0.5	0	0	0.2	0.807916	0.830947	0.771754	0.800034	0.843713	0.616985
0	0	0	0.2	0.1	0.5	0	0.1	0.1	0.811859	0.839257	0.770088	0.803049	0.853073	0.625252
0	0	0	0.2	0.1	0.5	0	0.2	0	0.817179	0.84579	0.774329	0.808351	0.859338	0.635974
0	0	0	0.2	0.1	0.5	0.1	0	0.1	0.811858	0.838112	0.771697	0.803293	0.85178	0.625346
0	0	0	0.2	0.1	0.5	0.1	0.1	0	0.81777	0.847552	0.773602	0.808679	0.86136	0.637465
0	0	0	0.2	0.1	0.5	0.2	0	0	0.8156	0.842823	0.774319	0.806935	0.8564	0.632786
0	0	0	0.2	0.1	0.6	0	0	0.1	0.807719	0.830881	0.771342	0.799813	0.843695	0.616558
0	0	0	0.2	0.1	0.6	0	0.1	0	0.811267	0.837355	0.771288	0.802811	0.850577	0.623858
[truncated: 41,759 more rows]
