# Supplementary material for: TastepepAI: An artificial intelligence platform for taste peptide de novo design
Source: PLoS Comput Biol. 2025 Oct 16;21(10):e1013602. doi: 10.1371/journal.pcbi.1013602 (PMC12543283; doi:10.1371/journal.pcbi.1013602)
Supplement: S2 Data — (XLSX) [file pcbi.1013602.s003.xlsx]

## Sheet: LA-VAE
	LA-VAE related hyperparameter settings and testing
	Tip 1: The model performance was assessed using the taste profile "xxxx1" as the test case, with the maximum number of training epochs set to 300.
	Tip 2: The test dataset comprised 575 samples.
	Tip 3: "Fail" indicates that the model failed to converge within 300 epochs across multiple runs.
	Tip 4: The minimum average total loss corresponds to the optimal hyperparameters.
	Evaluation metric	Parameter name	Paper setting (2000)	Test value 1 (500)	Test value 2 (1000)	Test value 3 (1500)	Test value 4 (3000)	Notes	Discussion
	Minimum total loss - trial 1	latent_dim	0.1962	0.3904	0.2887	0.2633	0.2044	Latent space dimensionality	The total loss exhibited a decreasing trend with increasing latent space dimensionality. When the dimension increased from 2000 to 3000, the average minimum total loss decreased from 0.2159 to 0.2047, with a modest reduction of 5.19%. This study set latent_dim to 2000 and conducted subsequent research, including wet-lab experimental validation, based on this parameter configuration. It should be …
	Minimum total loss - trial 2	latent_dim	0.2046	0.3759	0.2911	0.2424	0.2101
	Minimum total loss - trial 3	latent_dim	0.2468	0.3546	0.2977	0.2582	0.1997
	Minimum total loss - average	latent_dim	0.215867	0.373633	0.2925	0.254633	0.204733
	Evaluation metric	Parameter name	Paper setting (0.001)	Test value 1 (0.05)	Test value 2 (0.01)	Test value 3 (0.005)	Test value 4 (0.0001)	Notes	Discussion
	Minimum total loss - trial 1	learning_rate	0.1962	Fail	Fail	0.9554	0.2755	Adam optimizer learning rate	High learning rates (0.05 and 0.01) resulted in complete training failure, with the model unable to converge within the 300-epoch limit across all trials. The intermediate learning rate (0.005) demonstrated poor stability, achieving successful convergence in only one of three trials, with a substantially higher loss value (0.9554) compared to other successful configurations. The learning rate spe…
	Minimum total loss - trial 2	learning_rate	0.2046			Fail	0.3502
	Minimum total loss - trial 3	learning_rate	0.2468			Fail	0.3211
	Minimum total loss - average	learning_rate	0.215867			0.9554	0.3156
	Evaluation metric	Parameter name	Paper setting (16)	Test value 1 (4)	Test value 2 (8)	Test value 3 (32)	Test value 4 (64)	Notes	Discussion
	Minimum total loss - trial 1	batch_size	0.1962	Fail	Fail	0.2161	0.2503	Training batch size	Small batch sizes (4 and 8) resulted in complete training failure, with the model unable to converge within the 300-epoch limit across all trials. This phenomenon can be attributed to excessive gradient estimation noise generated by small batch sizes, leading to unstable optimization processes and ineffective parameter updates. In contrast, larger batch sizes (16, 32, 64) all achieved successful …
	Minimum total loss - trial 2	batch_size	0.2046			0.2273	0.2043
	Minimum total loss - trial 3	batch_size	0.2468			0.24	0.2235
	Minimum total loss - average	batch_size	0.215867			0.2278	0.226033
	Evaluation metric	Parameter name	Paper setting (0.0)	Test value 1 (0.1)	Test value 2 (0.2)	Test value 3 (0.3)	Test value 4 (0.4)	Notes	Discussion
	Minimum total loss - trial 1	dropout_rate	0.1962	0.2132	0.2287	0.2236	0.212	Dropout regularization rate	Model performance remained largely consistent across different dropout rate configurations, with dropout regularization demonstrating relatively limited impact on model performance under the current experimental settings. The performance differences among all tested dropout rates were minimal, indicating that the LA-VAE model maintains robust optimization capabilities regardless of the dropout re…
	Minimum total loss - trial 2	dropout_rate	0.2046	0.2563	0.2241	0.2282	0.219
	Minimum total loss - trial 3	dropout_rate	0.2468	0.1984	0.2087	0.1967	0.2183
	Minimum total loss - average	dropout_rate	0.215867	0.222633	0.2205	0.216167	0.216433
	Evaluation metric	Parameter name	Paper setting (0.01)	Test value 1 (0.001)	Test value 2 (0.005)	Test value 3 (0.02)	Test value 4 (0.05)	Notes	Discussion
	Minimum total loss - trial 1	l1_reg	0.1962	0.1908	0.205	0.2133	0.23	L1 regularization	The experimental results demonstrate that L1 regularization strength exhibits minimal impact on model performance across the tested range. The average minimum total loss values remain within a narrow range of 0.2136-0.2242, with the lowest regularization strength (0.001) achieving the best performance (0.2136). However, these differences are relatively modest, indicating that the choice of L1 reg…
	Minimum total loss - trial 2	l1_reg	0.2046	0.2387	0.2268	0.2258	0.1995
	Minimum total loss - trial 3	l1_reg	0.2468	0.2113	0.2273	0.2334	0.2187
	Minimum total loss - average	l1_reg	0.215867	0.2136	0.2197	0.224167	0.216067
