# Supplementary material for: TastepepAI: An artificial intelligence platform for taste peptide de novo design
Source: PLoS Comput Biol. 2025 Oct 16;21(10):e1013602. doi: 10.1371/journal.pcbi.1013602 (PMC12543283; doi:10.1371/journal.pcbi.1013602)
Supplement: S3 Data — (XLSX) [file pcbi.1013602.s004.xlsx]

## Sheet: Sheet1
Peptide	Data1	Data2	Data3	Average hemolysis
TaPep1	0.246609	0.339088	0.431566	0.339088
TaPep2	-0.123305	0.246609	-0.123305	-4.34837e-16
TaPep3	-0.308261	0.246609	-0.0308261	-0.0308261
TaPep4	-0.215783	-0.0308261	-0.0308261	-0.0924784
TaPep5	-0.0308261	-0.0308261	-0.0308261	-0.0308261
TaPep6	0.893958	0.0616523	0.154131	0.369914
TaPep7	0.339088	0.0616523	-0.215783	0.0616523
TaPep8	0.154131	0.154131	0.524044	0.277435
TaPep9	0.339088	0.154131	-0.123305	0.123305
TaPep10	-0.123305	-0.215783	-0.123305	-0.154131
TaPep11	-0.123305	-0.123305	0.524044	0.0924784
TaPep12	0.431566	0.524044	0.339088	0.431566
TaPep13	0.893958	1.63379	0.616523	1.04809
TaPep14	0.893958	1.63379	0.709001	1.07891
TaPep15	2.09618	0.0616523	0.154131	0.770654
TaPep16	-0.123305	-0.123305	-0.0308261	-0.0924784
TaPep17	-0.123305	0.154131	0.339088	0.123305
TaPep18	0.616523	0.339088	0.431566	0.462392
TaPep19	0.524044	0.339088	0.431566	0.431566
TaPep20	0.893958	1.17139	0.80148	0.95561
TaPep21	-0.308261	0.524044	-0.215783	-8.78927e-16
TaPep22	0.524044	2.836	0.524044	1.2947
TaPep23	0.431566	0.986436	0.246609	0.554871
TaPep24	1.35635	0.524044	1.07891	0.986436
TaPep25	0.339088	1.72626	0.524044	0.863132
TaPep26	0.524044	0.431566	0.246609	0.40074
TaPep27	1.54131	0.893958	0.616523	1.01726
TaPep28	0.339088	0.246609	0.339088	0.308261
TaPep29	0.339088	0.339088	0.431566	0.369914
TaPep30	0.339088	0.339088	0.339088	0.339088
TaPep31	0.154131	0.339088	0.246609	0.246609
TaPep32	0.431566	0.339088	0.339088	0.369914
TaPep33	-0.123305	-0.123305	-0.215783	-0.154131
TaPep34	0.709001	0.709001	0.893958	0.770654
TaPep35	0.893958	1.07891	0.986436	0.986436
TaPep36	0.524044	0.246609	0.431566	0.40074
TaPep37	0.246609	0.246609	0.154131	0.215783
TaPep38	0.616523	0.616523	0.616523	0.616523
TaPep39	0.339088	0.0616523	0.80148	0.40074
TaPep40	0.154131	0.0616523	0.0616523	0.0924784
TaPep41	-0.123305	-0.0308261	0.154131	-4.25585e-16
TaPep42	-0.263922	-0.184745	0.131961	-0.105569
TaPep43	-0.501452	-0.263922	0.131961	-0.211138
TaPep44	-0.343098	-0.105569	-0.343098	-0.263922
TaPep45	-0.0263922	0.131961	0.131961	0.0791766
TaPep46	-0.343098	-0.263922	-0.105569	-0.23753
TaPep47	-0.343098	-0.184745	0.131961	-0.131961
TaPep48	-0.343098	-0.343098	0.131961	-0.184745
TaPep49	0.154131	0.339088	0.246609	0.246609
TaPep50	-0.0308261	0.154131	0.246609	0.123305
TaPep51	0.431566	0.80148	0.616523	0.616523
TaPep52	0.893958	1.26387	1.35635	1.17139
TaPep53	-0.215783	0.339088	0.154131	0.0924784
TaPep54	0.0616523	0.709001	0.246609	0.339088
TaPep55	0.339088	0.246609	0.431566	0.339088
TaPep56	-0.263922	-0.184745	-0.184745	-0.211138
TaPep57	-0.263922	-0.343098	-0.0263922	-0.211138
TaPep58	-0.0263922	0.131961	-0.105569	7.26271e-16
TaPep59	-0.184745	-0.263922	-0.263922	-0.23753
TaPep60	0.131961	0.290314	0.211138	0.211138
TaPep61	0.527844	0.527844	0.60702	0.554236
TaPep62	0.211138	0.369491	0.686197	0.422275
TaPep63	0.483779	0.313034	0.398406	0.398406
TaPep64	0.483779	0.313034	0.569152	0.455322
TaPep65	0.569152	0.569152	0.654525	0.59761
TaPep66	-0.184745	0.211138	0.527844	0.184745
TaPep67	0.398406	0.398406	0.313034	0.369949
TaPep68	0.227661	0.142288	0.398406	0.256118
TaPep69	0.227661	0.313034	1.16676	0.569152
TaPep70	0.654525	0.739898	0.82527	0.739898
TaPep71	0.313034	1.25213	0.313034	0.626067
TaPep72	0.142288	-0.199203	-0.0284576	-0.0284576
TaPep73	-0.0284576	0.142288	-0.11383	-3.9783e-16
