# Supplementary material for: TastepepAI: An artificial intelligence platform for taste peptide de novo design
Source: PLoS Comput Biol. 2025 Oct 16;21(10):e1013602. doi: 10.1371/journal.pcbi.1013602 (PMC12543283; doi:10.1371/journal.pcbi.1013602)
Supplement: S4 Data — (XLSX) [file pcbi.1013602.s005.xlsx]

## Sheet: Sheet1
	BEAS-2B						HEK293T						HPNE						HUVEC
	Data1	Data2	Data3	Average cell viability			Data1	Data2	Data3	Average cell viability			Data1	Data2	Data3	Average cell viability			Data1	Data2	Data3	Average cell viability
TaPep1	105.882	114.457	105.284	108.541		TaPep1	110.158	98.9905	94.5426	101.23		TaPep1	92.3461	92.1464	99.7338	94.7421		TaPep1	96.9931	94.5982	101.543	97.7116
TaPep2	116.052	111.864	93.6191	107.178		TaPep2	95.0158	84.1325	97.3817	92.1767		TaPep2	116.007	111.514	89.0516	105.524		TaPep2	97.1527	96.1948	92.8419	95.3965
TaPep3	109.771	102.493	114.058	108.774		TaPep3	93.7855	84.0379	104.763	94.1956		TaPep3	97.0383	98.7354	83.9601	93.2446		TaPep3	114.396	89.4093	92.6823	98.8292
TaPep4	99.003	95.1147	96.3111	96.8096		TaPep4	102.114	102.492	103.628	102.745		TaPep4	95.757	97.3945	100.359	97.8369		TaPep4	113.119	102.98	99.388	105.162
TaPep5	105.384	117.747	117.647	113.593		TaPep5	101.167	95.2997	95.489	97.3186		TaPep5	117.826	109.174	113.134	113.378		TaPep5	115.434	105.056	95.636	105.375
TaPep6	91.8245	107.876	108.574	102.758		TaPep6	101.83	97.2871	97.3817	98.8328		TaPep6	95.6351	99.5452	98.7299	97.97		TaPep6	91.9638	115.194	99.1485	102.102
TaPep7	94.7159	111.167	101.795	102.559		TaPep7	96.1514	94.7319	94.4479	95.1104		TaPep7	92.3461	93.0449	112.512	99.3012		TaPep7	113.677	110.165	91.884	105.242
TaPep8	114.756	90.5284	104.885	103.39		TaPep8	102.681	95.2997	105.237	101.073		TaPep8	109.617	99.2346	109.517	106.123		TaPep8	109.127	93.9596	108.329	103.805
TaPep9	110.768	115.454	110.668	112.296		TaPep9	103.06	112.145	101.64	105.615		TaPep9	117.304	93.7438	102.13	104.393		TaPep9	97.1527	102.501	89.6487	96.4343
TaPep10	101.695	95.015	99.8006	98.8368		TaPep10	94.8265	102.871	100.505	99.4006		TaPep10	97.1825	94.4703	94.9695	95.5408		TaPep10	99.3081	104.497	103.619	102.475
TaPep11	102.592	99.8006	106.481	102.958		TaPep11	107.035	95.6782	104.385	102.366		TaPep11	98.3361	113.511	90.0499	100.632		TaPep11	111.123	113.358	114.396	112.959
TaPep12	102.991	93.5194	102.193	99.568		TaPep12	99.4637	109.022	100.315	102.934		TaPep12	110.815	91.7471	106.123	102.895		TaPep12	90.7664	98.7493	95.157	94.8909
TaPep13	94.1176	105.583	105.982	101.894		TaPep13	104.669	94.164	87.8233	95.552		TaPep13	99.6339	92.2463	106.423	99.4343		TaPep13	101.144	107.052	105.136	104.444
TaPep14	112.463	118.943	118.943	116.783		TaPep14	95.0158	96.2461	103.438	98.2334		TaPep14	93.3444	103.128	99.6339	98.7022		TaPep14	102.422	90.2874	93.5604	95.4231
TaPep15	105.683	95.5135	108.076	103.091		TaPep15	98.8013	86.5931	92.5552	92.6498		TaPep15	84.0599	112.612	107.221	101.298		TaPep15	103.3	104.258	94.1192	100.559
TaPep16	98.5045	96.1117	92.323	95.6464		TaPep16	105.994	97.0032	97.3817	100.126		TaPep16	100.133	113.611	100.732	104.825		TaPep16	102.741	107.69	93.8797	101.437
TaPep17	112.363	107.577	109.87	109.937		TaPep17	94.4479	102.965	98.612	98.6751		TaPep17	86.6556	92.2463	98.0366	92.3128		TaPep17	94.7578	94.1192	101.224	96.7004
TaPep18	109.671	103.49	100.299	104.487		TaPep18	104.574	105.994	100.41	103.659		TaPep18	116.206	89.0516	102.329	102.529		TaPep18	97.7115	114.635	100.745	104.364
TaPep19	111.266	110.768	113.061	111.698		TaPep19	110.631	106.372	103.628	106.877		TaPep19	102.928	114.509	82.7621	100.067		TaPep19	92.5226	103.779	111.762	102.688
TaPep20	114.058	96.9093	94.317	101.761		TaPep20	100.694	99.1798	98.8013	99.5584		TaPep20	113.511	117.205	99.8336	110.183		TaPep20	93.9596	106.732	99.867	100.186
TaPep21	92.6221	108.574	95.3141	98.8368		TaPep21	94.3533	95.5836	103.344	97.7602		TaPep21	92.2463	87.3544	116.506	98.7022		TaPep21	96.5939	98.43	111.442	102.155
TaPep22	106.78	113.26	114.955	111.665		TaPep22	106.088	94.3533	94.2587	98.2334		TaPep22	103.827	84.6589	98.5358	95.6739		TaPep22	90.6865	106.972	108.169	101.942
TaPep23	109.87	92.323	105.384	102.526		TaPep23	91.6088	84.8896	95.1104	90.5363		TaPep23	105.824	109.517	83.5607	99.6339		TaPep23	98.1905	95.7158	99.388	97.7648
TaPep24	103.988	117.448	119.342	113.593		TaPep24	102.397	97.8549	96.8139	99.0221		TaPep24	94.3727	92.975	93.7837	93.7105		TaPep24	91.4848	106.253	112.879	103.539
TaPep25	118.345	103.39	108.475	110.07		TaPep25	103.155	98.4227	98.8959	100.158		TaPep25	92.9451	81.9634	104.027	92.9784		TaPep25	90.2076	89.3294	98.0309	92.5226
TaPep26	95.6132	106.68	104.187	102.16		TaPep26	96.8139	98.2334	103.344	99.4637		TaPep26	84.7587	94.9418	104.027	94.5757		TaPep26	103.539	102.741	108.329	104.87
TaPep27	92.1236	116.849	108.574	105.849		TaPep27	99.2744	95.5836	100.599	98.4858		TaPep27	90.5491	98.5358	85.6572	91.5807		TaPep27	102.581	90.8462	90.1277	94.5184
TaPep28	111.864	106.082	108.574	108.84		TaPep28	96.6246	99.7476	96.6246	97.6656		TaPep28	100.629	102.042	97.629	100.1		TaPep28	105.774	106.732	101.464	104.657
TaPep29	114.556	111.964	117.149	114.556		TaPep29	100.883	96.4353	103.912	100.41		TaPep29	101.032	96.4393	92.9451	96.8053		TaPep29	93.2411	109.925	93.7201	98.9622
TaPep30	115.454	115.553	119.342	116.783		TaPep30	112.618	114.227	104.574	110.473		TaPep30	100.433	106.722	104.725	103.96		TaPep30	114.077	97.3922	94.9175	102.129
TaPep31	118.644	100.1	113.36	110.701		TaPep31	102.019	100.41	95.5836	99.3375		TaPep31	105.824	112.812	82.5624	100.399		TaPep31	91.5647	100.665	105.934	99.388
TaPep32	104.985	104.586	111.067	106.879		TaPep32	105.142	99.5584	97.4763	100.726		TaPep32	117.804	110.715	81.1647	103.228		TaPep32	111.203	89.8084	93.3209	98.1107
TaPep33	90.329	99.9003	105.484	98.5709		TaPep33	97.6656	105.047	104.006	102.24		TaPep33	118.303	86.4559	113.311	106.023		TaPep33	106.253	114.316	92.8419	104.471
TaPep34	114.556	90.6281	91.9242	99.0362		TaPep34	98.0442	102.492	105.142	101.893		TaPep34	99.8336	96.6389	115.208	103.894		TaPep34	90.6067	95.7956	102.342	96.248
TaPep35	106.58	102.991	119.043	109.538		TaPep35	104.29	94.3533	97.2871	98.6435		TaPep35	105.125	118.203	106.323	109.884		TaPep35	100.745	100.027	100.266	100.346
TaPep36	111.167	103.39	94.2173	102.925		TaPep36	103.438	102.114	104.669	103.407		TaPep36	114.11	111.614	115.008	113.577		TaPep36	93.9596	95.7956	115.593	101.783
TaPep37	95.4138	110.469	94.8156	100.233		TaPep37	100.505	96.4353	104.479	100.473		TaPep37	108.02	84.2596	92.6456	94.975		TaPep37	111.043	111.522	100.825	107.797
TaPep38	93.1206	112.363	103.789	103.091		TaPep38	94.164	101.262	101.262	98.8959		TaPep38	86.3561	94.1431	109.218	96.5724		TaPep38	112.64	110.325	100.266	107.743
TaPep39	118.046	113.858	113.759	115.221		TaPep39	96.8139	97.1924	106.183	100.063		TaPep39	95.4409	90.9484	113.211	99.8669		TaPep39	101.224	113.358	108.089	107.557
TaPep40	116.451	94.0179	93.0209	101.163		TaPep40	103.155	101.262	97.2871	100.568		TaPep40	100.532	109.018	111.414	106.988		TaPep40	102.661	110.883	90.3672	101.304
TaPep41	117.846	114.357	100.199	110.801		TaPep41	94.5426	110.536	113.47	106.183		TaPep41	86.1564	113.91	87.7537	95.9401		TaPep41	108.169	102.98	98.1107	103.087
TaPep42	95.2144	103.988	119.143	106.115		TaPep42	101.451	95.2997	104.29	100.347		TaPep42	109.917	101.631	107.321	106.29		TaPep42	109.766	97.951	95.157	100.958
TaPep43	119.143	93.7188	113.958	108.94		TaPep43	96.7192	102.114	97.7603	98.8644		TaPep43	117.404	99.8336	113.511	110.25		TaPep43	104.417	115.434	91.3252	103.725
TaPep44	108.175	97.5075	98.9033	101.529		TaPep44	105.71	98.1388	103.438	102.429		TaPep44	112.512	118.303	84.3594	105.058		TaPep44	108.409	112.001	107.531	109.314
TaPep45	89.8305	99.5015	94.9153	94.7491		TaPep45	98.9905	96.2461	96.8139	97.3502		TaPep45	107.421	100.732	96.8386	101.664		TaPep45	103.459	90.7664	101.703	98.6429
TaPep46	117.248	103.29	113.559	111.366		TaPep46	99.9369	100.599	102.019	100.852		TaPep46	107.621	107.82	97.7371	104.393		TaPep46	105.615	97.5519	100.186	101.118
TaPep47	109.97	99.003	110.169	106.381		TaPep47	104.669	100.41	95.205	100.095		TaPep47	107.022	87.2546	105.125	99.8003		TaPep47	101.623	112.48	89.2496	101.118
TaPep48	105.184	91.2263	98.2054	98.2054		TaPep48	103.155	102.587	105.994	103.912		TaPep48	87.8536	109.318	110.815	102.662		TaPep48	110.245	102.342	110.165	107.584
TaPep49	99.2024	96.4108	106.181	100.598		TaPep49	99.9369	94.5426	96.4353	96.9716		TaPep49	82.9617	86.7554	114.01	94.5757		TaPep49	99.1485	103.938	103.779	102.288
TaPep50	104.287	103.888	104.985	104.387		TaPep50	105.615	98.9905	99.5584	101.388		TaPep50	106.023	107.521	81.3644	98.3028		TaPep50	101.943	108.728	106.094	105.588
TaPep51	100.199	97.009	97.8066	98.3383		TaPep51	100.599	99.653	101.546	100.599		TaPep51	115.308	89.0516	104.226	102.862		TaPep51	102.661	96.5939	111.043	103.433
TaPep52	105.384	103.19	108.375	105.65		TaPep52	102.871	97.9495	97.0978	99.306		TaPep52	112.313	112.113	102.928	109.118		TaPep52	102.102	88.9303	115.274	102.102
TaPep53	92.9212	110.369	95.2144	99.5015		TaPep53	101.546	93.5016	93.123	96.0568		TaPep53	111.514	101.331	88.7521	100.532		TaPep53	90.2076	95.9553	111.602	99.2549
TaPep54	95.015	108.175	104.088	102.426		TaPep54	103.155	102.492	101.073	102.24		TaPep54	115.907	95.4409	89.3511	100.233		TaPep54	113.837	114.715	103.379	110.644
TaPep55	112.961	98.4048	116.052	109.139		TaPep55	94.7319	101.073	98.612	98.1388		TaPep55	105.923	82.3627	95.5408	94.609		TaPep55	107.291	96.115	105.056	102.821
TaPep56	97.9063	109.671	119.242	108.94		TaPep56	104.858	101.546	97.3817	101.262		TaPep56	109.418	91.9468	112.213	104.526		TaPep56	96.0351	108.888	114.156	106.36
TaPep57	99.7009	103.888	99.003	100.864		TaPep57	100.221	96.0568	102.871	99.7161		TaPep57	83.7604	112.812	112.812	103.128		TaPep57	106.573	103.379	90.7664	100.24
TaPep58	103.888	90.4287	105.484	99.9335		TaPep58	99.8423	107.224	97.1924	101.42		TaPep58	94.9418	87.8536	100.932	94.5757		TaPep58	89.4093	103.779	106.253	99.8137
TaPep59	96.6102	109.87	95.3141	100.598		TaPep59	100.883	99.9369	95.1104	98.6435		TaPep59	105.624	84.4592	88.0532	92.7121		TaPep59	97.3922	106.493	110.484	104.79
TaPep60	105.882	117.946	108.475	110.768		TaPep60	105.615	98.9905	104.574	103.06		TaPep60	114.609	113.81	107.022	111.814		TaPep60	91.7243	106.413	108.728	102.288
TaPep61	95.4138	109.571	93.7188	99.568		TaPep61	99.653	96.9085	99.8423	98.8013		TaPep61	84.6589	82.3627	116.007	94.3428		TaPep61	89.4891	104.816	104.098	99.4678
TaPep62	112.263	103.589	103.789	106.547		TaPep62	97.9495	102.208	100.315	100.158		TaPep62	108.319	92.3461	111.514	104.06		TaPep62	109.686	105.375	111.841	108.968
TaPep63	114.457	93.0209	103.091	103.523		TaPep63	94.3533	104.858	98.1388	99.1167		TaPep63	82.1631	94.9418	114.309	97.1381		TaPep63	91.405	96.3544	99.0687	95.6094
TaPep64	103.091	103.589	105.284	103.988		TaPep64	103.533	102.871	103.155	103.186		TaPep64	89.8502	95.0416	110.116	98.3361		TaPep64	101.543	110.564	102.821	104.976
TaPep65	99.8006	89.8305	112.463	100.698		TaPep65	94.5426	99.2744	98.612	97.4763		TaPep65	94.0433	105.125	85.7571	94.975		TaPep65	105.136	94.7578	90.7664	96.8866
TaPep66	103.39	89.7308	100.997	98.0392		TaPep66	96.8139	102.965	106.088	101.956		TaPep66	96.1398	118.003	117.704	110.616		TaPep66	88.8505	100.585	100.665	96.7004
TaPep67	94.317	118.943	118.345	110.535		TaPep67	99.3691	105.994	95.2997	100.221		TaPep67	105.923	99.2346	83.2612	96.1398		TaPep67	112.48	97.951	91.8042	100.745
TaPep68	106.68	113.46	92.9212	104.354		TaPep68	100.789	94.9211	104.385	100.031		TaPep68	97.2379	99.2346	85.8569	94.1098		TaPep68	103.539	113.438	94.2789	103.752
TaPep69	116.65	94.8156	108.873	106.78		TaPep69	100.126	102.303	97.4763	99.9685		TaPep69	107.521	97.9368	100.333	101.93		TaPep69	91.7243	108.648	107.371	102.581
TaPep70	109.87	102.792	100.299	104.32		TaPep70	100.883	96.2461	100.978	99.3691		TaPep70	112.612	102.829	100.133	105.191		TaPep70	113.677	110.325	98.6695	107.557
TaPep71	100.399	109.771	114.257	108.142		TaPep71	102.114	95.6782	96.1514	97.9811		TaPep71	86.8552	82.7621	114.309	94.6423		TaPep71	91.405	97.951	100.186	96.5141
TaPep72	118.744	92.323	90.4287	100.499		TaPep72	102.492	95.0158	104.763	100.757		TaPep72	115.308	97.8369	90.6489	101.265		TaPep72	107.291	101.623	89.4891	99.4678
TaPep73	95.6132	116.849	107.278	106.58		TaPep73	104.196	108.17	108.549	106.972		TaPep73	109.817	117.404	95.4409	107.554		TaPep73	111.283	115.274	89.9681	105.508
