# Supplementary material for: TastepepAI: An artificial intelligence platform for taste peptide de novo design
Source: PLoS Comput Biol. 2025 Oct 16;21(10):e1013602. doi: 10.1371/journal.pcbi.1013602 (PMC12543283; doi:10.1371/journal.pcbi.1013602)
Supplement: S1 File — (ZIP) [file pcbi.1013602.s006.zip]

Archive with 147 entries (146 files):
- Supplementary Data 2/
- Supplementary Data 2/TaPep1 HPLC.doc
- Supplementary Data 2/TaPep1 MS.doc
- Supplementary Data 2/TaPep2 HPLC.doc
- Supplementary Data 2/TaPep2 MS.doc
- Supplementary Data 2/TaPep3 HPLC.doc
- Supplementary Data 2/TaPep3 MS.doc
- Supplementary Data 2/TaPep4 HPLC.doc
- Supplementary Data 2/TaPep4 MS.doc
- Supplementary Data 2/TaPep5 HPLC.doc
- Supplementary Data 2/TaPep5 MS.doc
- Supplementary Data 2/TaPep6 HPLC.doc
- Supplementary Data 2/TaPep6 MS.doc
- Supplementary Data 2/TaPep7 HPLC.doc
- Supplementary Data 2/TaPep7 MS.doc
- Supplementary Data 2/TaPep8 HPLC.doc
- Supplementary Data 2/TaPep8 MS.doc
- Supplementary Data 2/TaPep9 HPLC.doc
- Supplementary Data 2/TaPep9 MS.doc
- Supplementary Data 2/TaPep10 HPLC.doc
- Supplementary Data 2/TaPep10 MS.doc
- Supplementary Data 2/TaPep11 HPLC.doc
- Supplementary Data 2/TaPep11 MS.doc
- Supplementary Data 2/TaPep12 HPLC.doc
- Supplementary Data 2/TaPep12 MS.doc
- Supplementary Data 2/TaPep13 HPLC.doc
- Supplementary Data 2/TaPep13 MS.doc
- Supplementary Data 2/TaPep14 HPLC.doc
- Supplementary Data 2/TaPep14 MS.doc
- Supplementary Data 2/TaPep15 HPLC.doc
- Supplementary Data 2/TaPep15 MS.doc
- Supplementary Data 2/TaPep16 HPLC.doc
- Supplementary Data 2/TaPep16 MS.doc
- Supplementary Data 2/TaPep17 HPLC.doc
- Supplementary Data 2/TaPep17 MS.doc
- Supplementary Data 2/TaPep18 HPLC.doc
- Supplementary Data 2/TaPep18 MS.doc
- Supplementary Data 2/TaPep19 HPLC.doc
- Supplementary Data 2/TaPep19 MS.doc
- Supplementary Data 2/TaPep20 HPLC.doc
- Supplementary Data 2/TaPep20 MS.doc
- Supplementary Data 2/TaPep21 HPLC.doc
- Supplementary Data 2/TaPep21 MS.doc
- Supplementary Data 2/TaPep22 HPLC.doc
- Supplementary Data 2/TaPep22 MS.doc
- Supplementary Data 2/TaPep23 HPLC.doc
- Supplementary Data 2/TaPep23 MS.doc
- Supplementary Data 2/TaPep24 HPLC.doc
- Supplementary Data 2/TaPep24 MS.doc
- Supplementary Data 2/TaPep25 HPLC.doc
- Supplementary Data 2/TaPep25 MS.doc
- Supplementary Data 2/TaPep26 HPLC.doc
- Supplementary Data 2/TaPep26 MS.doc
- Supplementary Data 2/TaPep27 HPLC.doc
- Supplementary Data 2/TaPep27 MS.doc
- Supplementary Data 2/TaPep28 HPLC.doc
- Supplementary Data 2/TaPep28 MS.doc
- Supplementary Data 2/TaPep29 HPLC.doc
- Supplementary Data 2/TaPep29 MS.doc
- Supplementary Data 2/TaPep30 HPLC.doc
- Supplementary Data 2/TaPep30 MS.doc
- Supplementary Data 2/TaPep31 HPLC.doc
- Supplementary Data 2/TaPep31 MS.doc
- Supplementary Data 2/TaPep32 HPLC.doc
- Supplementary Data 2/TaPep32 MS.doc
- Supplementary Data 2/TaPep33 HPLC.doc
- Supplementary Data 2/TaPep33 MS.doc
- Supplementary Data 2/TaPep34 HPLC.doc
- Supplementary Data 2/TaPep34 MS.doc
- Supplementary Data 2/TaPep35 HPLC.doc
- Supplementary Data 2/TaPep35 MS.doc
- Supplementary Data 2/TaPep36 HPLC.doc
- Supplementary Data 2/TaPep36 MS.doc
- Supplementary Data 2/TaPep37 HPLC.doc
- Supplementary Data 2/TaPep37 MS.doc
- Supplementary Data 2/TaPep38 HPLC.doc
- Supplementary Data 2/TaPep38 MS.doc
- Supplementary Data 2/TaPep39 HPLC.doc
- Supplementary Data 2/TaPep39 MS.doc
- Supplementary Data 2/TaPep40 HPLC.doc
- Supplementary Data 2/TaPep40 MS.doc
- Supplementary Data 2/TaPep41 HPLC.doc
- Supplementary Data 2/TaPep41 MS.doc
- Supplementary Data 2/TaPep42 HPLC.doc
- Supplementary Data 2/TaPep42 MS.doc
- Supplementary Data 2/TaPep43 HPLC.doc
- Supplementary Data 2/TaPep43 MS.doc
- Supplementary Data 2/TaPep44 HPLC.doc
- Supplementary Data 2/TaPep44 MS.doc
- Supplementary Data 2/TaPep45 HPLC.doc
- Supplementary Data 2/TaPep45 MS.doc
- Supplementary Data 2/TaPep46 HPLC.doc
- Supplementary Data 2/TaPep46 MS.doc
- Supplementary Data 2/TaPep47 HPLC.doc
- Supplementary Data 2/TaPep47 MS.doc
- Supplementary Data 2/TaPep48 HPLC.doc
- Supplementary Data 2/TaPep48 MS.doc
- Supplementary Data 2/TaPep49 HPLC.doc
- Supplementary Data 2/TaPep49 MS.doc
- Supplementary Data 2/TaPep50 HPLC.doc
- Supplementary Data 2/TaPep50 MS.doc
- Supplementary Data 2/TaPep51 HPLC.doc
- Supplementary Data 2/TaPep51 MS.doc
- Supplementary Data 2/TaPep52 HPLC.doc
- Supplementary Data 2/TaPep52 MS.doc
- Supplementary Data 2/TaPep53 HPLC.doc
- Supplementary Data 2/TaPep53 MS.doc
- Supplementary Data 2/TaPep54 HPLC.doc
- Supplementary Data 2/TaPep54 MS.doc
- Supplementary Data 2/TaPep55 HPLC.doc
- Supplementary Data 2/TaPep55 MS.doc
- Supplementary Data 2/TaPep56 HPLC.doc
- Supplementary Data 2/TaPep56 MS.doc
- Supplementary Data 2/TaPep57 HPLC.doc
- Supplementary Data 2/TaPep57 MS.doc
- Supplementary Data 2/TaPep58 HPLC.doc
- Supplementary Data 2/TaPep58 MS.doc
- Supplementary Data 2/TaPep59 HPLC.doc
- Supplementary Data 2/TaPep59 MS.doc
- Supplementary Data 2/TaPep60 HPLC.doc
- Supplementary Data 2/TaPep60 MS.doc
- Supplementary Data 2/TaPep61 HPLC.doc
- Supplementary Data 2/TaPep61 MS.doc
- Supplementary Data 2/TaPep62 HPLC.doc
- Supplementary Data 2/TaPep62 MS.doc
- Supplementary Data 2/TaPep63 HPLC.doc
- Supplementary Data 2/TaPep63 MS.doc
- Supplementary Data 2/TaPep64 HPLC.doc
- Supplementary Data 2/TaPep64 MS.doc
- Supplementary Data 2/TaPep65 HPLC.doc
- Supplementary Data 2/TaPep65 MS.doc
- Supplementary Data 2/TaPep66 HPLC.doc
- Supplementary Data 2/TaPep66 MS.doc
- Supplementary Data 2/TaPep67 HPLC.doc
- Supplementary Data 2/TaPep67 MS.doc
- Supplementary Data 2/TaPep68 HPLC.doc
- Supplementary Data 2/TaPep68 MS.doc
- Supplementary Data 2/TaPep69 HPLC.doc
- Supplementary Data 2/TaPep69 MS.doc
- Supplementary Data 2/TaPep70 HPLC.doc
- Supplementary Data 2/TaPep70 MS.doc
- Supplementary Data 2/TaPep71 HPLC.doc
- Supplementary Data 2/TaPep71 MS.doc
- Supplementary Data 2/TaPep72 HPLC.doc
- Supplementary Data 2/TaPep72 MS.doc
- Supplementary Data 2/TaPep73 HPLC.doc
- Supplementary Data 2/TaPep73 MS.doc
